# Supplementary material for: Human Satellite 1A analysis provides evidence of pericentromeric transcription
Source: BMC Biol. 2023 Feb 8;21:28. doi: 10.1186/s12915-023-01521-5 (PMC9909926; doi:10.1186/s12915-023-01521-5)
Supplement: Supplementary file 2 — Additional file 2. In silico data of HSat1A BLAST searches. Obtained hits by chromosome from GRCh38.p14 (GCA_000001405.29) and CHM13 T2T v2.0 (GCA_009914755.4) human assemblies. [file 12915_2023_1521_MOESM2_ESM.xlsx]

## Sheet: GRCh38.p14 HSA3
blastn GRCh38.p14
Query: HSat1A clone (210 bp)
Geneious Custom BLAST Database: NC_000003.12
5 search hits
Length	% Pairwise Identity	Bit-Score	E Value	Hit end	Hit start	Query coverage
193	82.9%	196.05	3.49e-49	93,470,729	93,470,537	91.43%
175	84.1%	185.23	6.31e-46	93,470,799	93,470,625	83.33%
189	81.5%	179.82	2.68e-44	93,470,687	93,470,499	89.52%
186	78.0%	152.769	3.73e-36	93,470,603	93,470,418	90.48%
137	85.5%	152.769	3.73e-36	93,470,799	93,470,663	65.24%

## Sheet: GRCh38.p14 HSA4
blastn GRCh38.p14
Query: HSat1A clone (210 bp)
Geneious Custom BLAST Database: NC_000004.12
54 search hits
Length	% Pairwise Identity	Bit-Score	E Value	Hit end	Hit start	Query coverage
192	89.1%	251.955	4.96e-66	49,709,965	49,710,156	91.43%
193	89.1%	250.151	1.73e-65	49,709,352	49,709,544	91.43%
193	89.1%	250.151	1.73e-65	49,710,871	49,711,063	91.43%
198	87.9%	246.544	2.11e-64	49,710,627	49,710,824	93.81%
192	88.5%	244.741	7.37e-64	49,709,394	49,709,585	90.95%
200	87.0%	241.134	8.97e-63	49,709,261	49,709,460	94.76%
193	88.1%	241.134	8.97e-63	49,709,310	49,709,502	91.43%
198	87.4%	241.134	8.97e-63	49,709,436	49,709,633	93.81%
193	88.1%	241.134	8.97e-63	49,710,543	49,710,735	91.43%
198	87.4%	241.134	8.97e-63	49,711,458	49,711,655	93.81%
198	87.4%	241.134	8.97e-63	49,711,702	49,711,899	93.81%
200	87.0%	241.134	8.97e-63	51,107,314	51,107,513	94.76%
197	87.4%	237.528	1.09e-61	49,710,132	49,710,328	93.81%
192	88.1%	237.528	1.09e-61	49,711,123	49,711,314	91.43%
193	87.6%	237.528	1.09e-61	49,711,374	49,711,566	91.43%
193	87.7%	233.921	1.33e-60	49,710,047	49,710,239	92.38%
193	87.0%	232.118	4.65e-60	49,710,913	49,711,105	91.43%
193	87.0%	232.118	4.65e-60	49,711,290	49,711,482	91.43%
193	87.0%	232.118	4.65e-60	51,107,279	51,107,471	91.43%
193	87.0%	232.118	4.65e-60	51,107,363	51,107,555	91.43%
193	86.5%	228.511	5.66e-59	49,711,164	49,711,356	91.43%
191	86.4%	224.904	6.90e-58	49,710,419	49,710,609	90.48%
192	86.5%	224.904	6.90e-58	49,710,669	49,710,860	91.43%
193	86.0%	223.101	2.41e-57	49,709,142	49,709,334	91.43%
193	86.0%	223.101	2.41e-57	49,710,955	49,711,147	91.43%
193	86.0%	223.101	2.41e-57	49,711,206	49,711,398	91.43%
193	85.5%	219.494	2.93e-56	49,709,184	49,709,376	91.43%
191	85.9%	219.494	2.93e-56	49,710,459	49,710,649	90.48%
191	85.3%	215.887	3.57e-55	49,709,102	49,709,292	90.48%
190	85.9%	215.887	3.57e-55	51,107,198	51,107,387	90.48%
180	86.7%	214.084	1.25e-54	49,709,071	49,709,250	85.24%
186	85.6%	208.674	5.30e-53	49,711,746	49,711,931	88.57%
198	83.0%	201.46	7.87e-51	49,709,673	49,709,870	94.76%
192	83.9%	201.46	7.87e-51	49,709,881	49,710,072	91.43%
192	83.9%	201.46	7.87e-51	49,711,039	49,711,230	91.43%
186	82.9%	197.854	9.59e-50	49,709,846	49,710,031	91.43%
191	82.4%	196.05	3.35e-49	49,709,645	49,709,835	94.29%
187	83.5%	188.837	4.97e-47	51,107,159	51,107,345	88.57%
159	85.5%	179.82	2.57e-44	49,710,367	49,710,525	75.24%
184	81.3%	179.82	2.57e-44	49,710,711	49,710,894	90.95%
161	85.1%	179.82	2.57e-44	51,107,405	51,107,565	76.19%
182	81.7%	178.016	8.98e-44	49,709,724	49,709,905	90.48%
185	80.8%	176.213	3.14e-43	49,709,520	49,709,704	91.43%
185	80.3%	172.606	3.82e-42	49,710,299	49,710,483	91.43%
185	80.3%	172.606	3.82e-42	49,711,542	49,711,726	91.43%
187	80.0%	170.803	1.33e-41	49,710,751	49,710,937	92.38%
185	79.8%	167.196	1.62e-40	49,709,562	49,709,746	91.43%
185	79.8%	167.196	1.62e-40	49,710,795	49,710,979	91.43%
140	87.9%	165.393	5.67e-40	51,418,799	51,418,938	65.24%
184	79.3%	163.589	1.98e-39	49,709,764	49,709,947	91.43%
185	79.3%	163.589	1.98e-39	49,711,626	49,711,810	91.43%
176	79.9%	159.983	2.41e-38	49,711,786	49,711,961	87.14%
158	83.5%	158.179	8.41e-38	51,418,799	51,418,956	73.81%
193	75.6%	136.539	2.75e-31	49,710,207	49,710,399	95.24%

## Sheet: GRCh38.p14 HSA8
blastn GRCh38.p14
Query: HSat1A clone (210 bp)
Geneious Custom BLAST Database: NC_000008.11
72 search hits
Length	% Pairwise Identity	Bit-Score	E Value	Hit end	Hit start	Query coverage
200	85.0%	223.101	1.84e-57	43,239,567	43,239,766	94.76%
194	85.1%	212.28	3.32e-54	43,239,490	43,239,683	91.43%
194	84.5%	208.674	4.05e-53	43,238,000	43,237,807	91.43%
193	83.9%	205.067	4.93e-52	43,239,658	43,239,850	91.43%
184	85.4%	205.067	4.93e-52	43,239,991	43,240,174	87.62%
189	84.1%	203.264	1.72e-51	43,241,720	43,241,908	89.52%
193	83.4%	201.46	6.01e-51	43,237,958	43,237,766	91.43%
191	83.2%	199.657	2.10e-50	43,237,832	43,237,642	89.52%
194	83.5%	199.657	2.10e-50	43,238,042	43,237,849	91.43%
188	84.0%	197.854	7.32e-50	43,237,790	43,237,603	88.10%
189	83.6%	197.854	7.32e-50	43,241,762	43,241,950	89.52%
180	84.4%	196.05	2.55e-49	43,237,911	43,237,732	85.24%
194	83.0%	194.247	8.92e-49	43,240,629	43,240,822	91.43%
193	82.4%	192.443	3.11e-48	43,238,126	43,237,934	91.43%
188	83.0%	192.443	3.11e-48	43,239,700	43,239,887	89.05%
193	82.4%	192.443	3.11e-48	43,241,384	43,241,576	91.43%
193	82.4%	192.443	3.11e-48	43,241,468	43,241,660	91.43%
185	83.2%	190.64	1.09e-47	43,240,671	43,240,855	87.62%
192	82.4%	188.837	3.79e-47	43,239,947	43,240,138	91.43%
189	82.5%	188.837	3.79e-47	43,241,846	43,242,034	89.52%
196	82.1%	187.033	1.32e-46	43,237,874	43,237,679	91.43%
184	82.6%	185.23	4.62e-46	43,240,885	43,241,068	87.14%
184	82.7%	183.427	1.61e-45	43,240,031	43,240,214	87.62%
189	82.0%	181.623	5.63e-45	43,239,868	43,240,056	91.43%
193	82.1%	181.623	5.63e-45	43,240,839	43,241,031	91.43%
194	81.4%	181.623	5.63e-45	43,241,594	43,241,787	91.43%
189	81.5%	179.82	1.96e-44	43,238,730	43,238,542	89.52%
201	80.6%	179.82	1.96e-44	43,241,083	43,241,283	94.76%
193	81.3%	178.016	6.85e-44	43,238,214	43,238,022	89.52%
180	81.6%	178.016	6.85e-44	43,239,826	43,240,005	87.62%
193	80.8%	178.016	6.85e-44	43,240,922	43,241,114	91.43%
188	81.4%	178.016	6.85e-44	43,240,965	43,241,152	89.05%
194	80.9%	176.213	2.39e-43	43,238,814	43,238,621	91.43%
192	80.7%	176.213	2.39e-43	43,239,229	43,239,420	90.95%
184	81.5%	176.213	2.39e-43	43,241,687	43,241,870	87.14%
192	80.2%	176.213	2.39e-43	43,242,182	43,242,373	91.43%
200	80.5%	174.41	8.35e-43	43,238,258	43,238,059	91.43%
193	80.3%	174.41	8.35e-43	43,240,755	43,240,947	91.43%
193	80.8%	174.41	8.35e-43	43,241,343	43,241,535	90.95%
194	80.4%	172.606	2.91e-42	43,241,552	43,241,745	91.43%
192	80.2%	172.606	2.91e-42	43,241,930	43,242,121	90.95%
194	80.4%	172.606	2.91e-42	43,241,972	43,242,165	91.43%
195	80.0%	170.803	1.02e-41	43,239,362	43,239,556	91.43%
190	80.5%	170.803	1.02e-41	43,239,404	43,239,593	89.05%
196	79.6%	170.803	1.02e-41	43,241,167	43,241,362	92.86%
202	80.0%	169.0	3.55e-41	43,238,520	43,238,319	91.43%
195	80.0%	169.0	3.55e-41	43,239,104	43,239,298	89.52%
193	79.8%	169.0	3.55e-41	43,241,006	43,241,198	91.43%
191	80.6%	167.196	1.24e-40	43,238,432	43,238,242	87.62%
191	80.1%	167.196	1.24e-40	43,239,192	43,239,382	89.52%
184	79.9%	167.196	1.24e-40	43,239,784	43,239,967	89.52%
194	79.9%	167.196	1.24e-40	43,241,300	43,241,493	91.43%
199	78.9%	163.589	1.51e-39	43,238,484	43,238,286	91.43%
185	80.0%	163.589	1.51e-39	43,242,098	43,242,282	87.62%
188	79.9%	161.786	5.27e-39	43,240,115	43,240,302	87.62%
194	79.5%	161.786	5.27e-39	43,240,456	43,240,649	89.52%
196	79.1%	159.983	1.84e-38	43,239,278	43,239,473	91.43%
158	82.9%	159.983	1.84e-38	43,240,576	43,240,733	74.76%
193	78.8%	159.983	1.84e-38	43,240,587	43,240,779	91.43%
191	79.1%	158.179	6.42e-38	43,238,344	43,238,154	87.62%
191	79.1%	158.179	6.42e-38	43,240,156	43,240,346	87.62%
193	78.8%	154.573	7.82e-37	43,238,972	43,239,164	87.62%
189	78.3%	152.769	2.73e-36	43,241,216	43,241,404	89.52%
201	78.1%	150.966	9.53e-36	43,239,060	43,239,260	91.43%
191	78.0%	149.163	3.33e-35	43,240,242	43,240,432	87.62%
187	77.7%	141.949	4.94e-33	43,240,330	43,240,516	87.62%
187	77.0%	138.342	6.01e-32	43,238,646	43,238,460	87.62%
196	77.0%	138.342	6.01e-32	43,240,416	43,240,611	91.43%
154	80.6%	138.342	6.01e-32	43,242,224	43,242,377	73.33%
194	76.9%	136.539	2.10e-31	43,240,500	43,240,693	90.48%
185	76.8%	132.932	2.56e-30	43,238,848	43,239,032	87.62%
189	75.7%	129.325	3.11e-29	43,238,604	43,238,416	87.62%

## Sheet: GRCh38.p14 HSA14
blastn GRCh38.p14
Query: HSat1A clone (210 bp)
Geneious Custom BLAST Database: NC_000014.9
73 search hits
Length	% Pairwise Identity	Bit-Score	E Value	Hit end	Hit start	Query coverage
189	83.6%	197.854	5.40e-50	16,096,449	16,096,261	89.52%
194	82.6%	185.23	3.41e-46	16,096,491	16,096,298	91.43%
190	82.0%	179.82	1.45e-44	16,092,672	16,092,483	91.43%
192	81.3%	178.016	5.06e-44	16,095,890	16,095,699	90.48%
193	80.3%	174.41	6.16e-43	16,092,591	16,092,399	91.43%
194	80.4%	172.606	2.15e-42	16,093,530	16,093,337	91.43%
194	80.4%	172.606	2.15e-42	16,096,407	16,096,214	91.43%
186	81.4%	169.0	2.62e-41	16,093,234	16,093,049	87.62%
187	80.2%	169.0	2.62e-41	16,095,005	16,094,819	87.62%
189	80.4%	165.393	3.19e-40	16,094,963	16,094,775	87.62%
190	79.7%	165.393	3.19e-40	16,095,127	16,094,938	90.95%
180	80.6%	163.589	1.11e-39	16,093,446	16,093,267	85.24%
185	80.0%	163.589	1.11e-39	16,095,640	16,095,456	87.62%
192	79.2%	163.589	1.11e-39	16,095,724	16,095,533	90.95%
185	80.0%	163.589	1.11e-39	16,095,850	16,095,666	87.62%
182	80.0%	161.786	3.89e-39	16,095,086	16,094,905	87.62%
189	79.4%	161.786	3.89e-39	16,095,556	16,095,368	87.62%
190	80.1%	159.983	1.36e-38	16,092,713	16,092,524	91.43%
193	79.3%	159.983	1.36e-38	16,095,384	16,095,192	89.52%
190	79.5%	159.983	1.36e-38	16,096,281	16,096,092	87.62%
184	79.3%	158.179	4.73e-38	16,093,483	16,093,300	87.14%
195	78.3%	156.376	1.65e-37	16,092,808	16,092,614	92.38%
189	78.8%	156.376	1.65e-37	16,093,149	16,092,961	87.62%
192	79.2%	156.376	1.65e-37	16,095,472	16,095,281	87.62%
184	79.6%	156.376	1.65e-37	16,095,680	16,095,497	87.14%
178	79.6%	154.573	5.77e-37	16,092,293	16,092,116	85.71%
188	79.8%	154.573	5.77e-37	16,094,615	16,094,428	85.24%
193	78.8%	154.573	5.77e-37	16,094,703	16,094,511	87.62%
190	78.2%	154.573	5.77e-37	16,095,170	16,094,981	91.43%
191	78.4%	152.769	2.01e-36	16,092,339	16,092,149	91.43%
196	77.6%	152.769	2.01e-36	16,092,430	16,092,235	92.86%
191	78.4%	152.769	2.01e-36	16,093,569	16,093,379	91.43%
191	78.4%	152.769	2.01e-36	16,093,611	16,093,421	91.43%
148	83.8%	152.769	2.01e-36	16,096,530	16,096,383	69.05%
204	78.0%	150.966	7.03e-36	16,094,088	16,093,885	92.86%
192	79.2%	150.966	7.03e-36	16,094,263	16,094,072	87.62%
177	79.7%	150.966	7.03e-36	16,095,033	16,094,857	82.86%
188	78.2%	150.966	7.03e-36	16,095,761	16,095,574	89.05%
194	77.8%	149.163	2.45e-35	16,092,507	16,092,314	91.43%
193	78.2%	149.163	2.45e-35	16,094,791	16,094,599	87.62%
192	77.6%	149.163	2.45e-35	16,095,254	16,095,063	90.95%
186	78.5%	149.163	2.45e-35	16,096,323	16,096,138	87.14%
193	77.7%	147.359	8.56e-35	16,092,173	16,091,981	89.05%
198	77.8%	147.359	8.56e-35	16,092,216	16,092,019	91.43%
187	78.1%	147.359	8.56e-35	16,093,404	16,093,218	87.62%
185	78.4%	147.359	8.56e-35	16,093,729	16,093,545	86.67%
203	77.8%	147.359	8.56e-35	16,094,351	16,094,149	91.43%
163	80.7%	145.556	2.99e-34	16,093,249	16,093,087	76.67%
175	80.0%	145.556	2.99e-34	16,094,630	16,094,456	78.57%
189	77.8%	145.556	2.99e-34	16,094,875	16,094,687	86.67%
190	78.0%	141.949	3.64e-33	16,092,001	16,091,812	86.67%
193	76.7%	141.949	3.64e-33	16,095,976	16,095,784	91.43%
187	77.2%	140.146	1.27e-32	16,093,871	16,093,685	85.71%
198	77.9%	140.146	1.27e-32	16,094,216	16,094,019	90.00%
197	76.6%	140.146	1.27e-32	16,096,064	16,095,868	91.43%
171	80.1%	138.342	4.43e-32	16,093,798	16,093,628	78.57%
208	76.4%	138.342	4.43e-32	16,094,395	16,094,188	93.33%
189	77.2%	138.342	4.43e-32	16,094,483	16,094,295	85.71%
189	77.2%	138.342	4.43e-32	16,094,527	16,094,339	85.71%
190	77.5%	136.539	1.55e-31	16,092,132	16,091,943	87.62%
204	76.9%	134.736	5.40e-31	16,092,045	16,091,842	92.86%
163	78.8%	134.736	5.40e-31	16,095,266	16,095,104	78.10%
200	76.6%	132.932	1.89e-30	16,093,913	16,093,714	91.43%
183	77.3%	129.325	2.30e-29	16,093,362	16,093,180	85.24%
188	75.9%	129.325	2.30e-29	16,093,697	16,093,510	89.52%
193	75.6%	127.522	8.02e-29	16,092,889	16,092,697	87.62%
192	76.0%	125.719	2.80e-28	16,093,020	16,092,829	87.14%
153	79.1%	123.915	9.77e-28	16,093,963	16,093,811	70.48%
195	74.9%	123.915	9.77e-28	16,096,108	16,095,914	89.52%
193	75.6%	122.112	3.41e-27	16,092,933	16,092,741	87.62%
193	74.9%	120.309	1.19e-26	16,093,065	16,092,873	87.62%
183	74.3%	114.899	5.06e-25	16,094,037	16,093,855	84.76%
194	74.2%	111.292	6.16e-24	16,096,197	16,096,004	87.62%

## Sheet: GRCh38.p14 HSA22
blastn GRCh38.p14
Query: HSat1A clone (210 bp)
Geneious Custom BLAST Database: NC_000022.11
68 search hits
Length	% Pairwise Identity	Bit-Score	E Value	Hit end	Hit start	Query coverage
191	85.3%	215.887	9.60e-56	11,214,391	11,214,581	90.48%
192	84.4%	205.067	1.74e-52	11,213,124	11,213,315	90.48%
188	84.0%	201.46	2.11e-51	11,214,352	11,214,539	89.05%
194	83.5%	199.657	7.38e-51	11,212,872	11,213,065	91.43%
187	84.1%	199.657	7.38e-51	11,212,956	11,213,142	89.52%
187	83.6%	196.05	8.99e-50	11,211,421	11,211,607	89.52%
193	83.2%	194.247	3.14e-49	11,213,283	11,213,475	91.43%
192	82.9%	192.443	1.10e-48	11,211,254	11,211,445	91.43%
190	82.9%	190.64	3.82e-48	11,211,338	11,211,527	91.43%
187	83.6%	190.64	3.82e-48	11,211,815	11,212,001	89.52%
192	82.8%	187.033	4.66e-47	11,212,275	11,212,466	87.62%
193	81.9%	187.033	4.66e-47	11,212,914	11,213,106	91.43%
196	81.6%	181.623	1.98e-45	11,212,450	11,212,645	91.43%
194	81.4%	181.623	1.98e-45	11,213,164	11,213,357	91.43%
194	81.4%	181.623	1.98e-45	11,213,248	11,213,441	91.43%
189	81.5%	179.82	6.91e-45	11,212,788	11,212,976	89.52%
189	81.0%	176.213	8.42e-44	11,212,536	11,212,724	89.52%
188	81.5%	176.213	8.42e-44	11,213,848	11,214,035	89.52%
191	80.8%	176.213	8.42e-44	11,214,265	11,214,455	91.43%
193	80.3%	174.41	2.94e-43	11,211,170	11,211,362	91.43%
198	80.8%	174.41	2.94e-43	11,212,406	11,212,603	91.43%
193	80.9%	172.606	1.03e-42	11,213,764	11,213,956	91.43%
189	80.4%	170.803	3.58e-42	11,213,374	11,213,562	87.62%
193	79.8%	169.0	1.25e-41	11,211,128	11,211,320	91.43%
184	81.6%	169.0	1.25e-41	11,214,597	11,214,780	85.71%
185	80.2%	167.196	4.36e-41	11,214,515	11,214,699	87.62%
188	80.6%	165.393	1.52e-40	11,211,045	11,211,232	89.52%
192	79.9%	165.393	1.52e-40	11,213,040	11,213,231	91.43%
199	80.2%	165.393	1.52e-40	11,214,641	11,214,839	91.43%
187	79.9%	163.589	5.31e-40	11,214,099	11,214,285	89.52%
191	79.3%	161.786	1.86e-39	11,214,141	11,214,331	91.43%
201	79.1%	159.983	6.47e-39	11,212,319	11,212,519	91.43%
207	78.7%	159.983	6.47e-39	11,215,250	11,215,456	92.86%
184	78.8%	158.179	2.26e-38	11,211,503	11,211,686	89.52%
200	78.5%	158.179	2.26e-38	11,212,180	11,212,379	90.95%
184	79.3%	158.179	2.26e-38	11,213,893	11,214,076	87.14%
193	79.3%	158.179	2.26e-38	11,215,294	11,215,486	87.62%
161	82.0%	156.376	7.89e-38	11,211,113	11,211,273	76.19%
189	79.6%	156.376	7.89e-38	11,214,473	11,214,661	89.52%
196	79.4%	156.376	7.89e-38	11,214,892	11,215,087	89.05%
192	78.1%	154.573	2.75e-37	11,212,747	11,212,938	90.95%
191	78.0%	152.769	9.61e-37	11,214,015	11,214,205	90.48%
188	79.3%	152.769	9.61e-37	11,214,856	11,215,043	85.71%
188	78.2%	150.966	3.35e-36	11,212,578	11,212,765	89.05%
190	78.4%	150.966	3.35e-36	11,213,416	11,213,605	87.62%
181	79.7%	150.966	3.35e-36	11,214,683	11,214,863	83.33%
194	77.8%	149.163	1.17e-35	11,212,704	11,212,897	91.43%
189	77.8%	149.163	1.17e-35	11,213,931	11,214,119	89.52%
184	79.1%	149.163	1.17e-35	11,214,557	11,214,740	87.62%
212	75.5%	147.359	4.09e-35	11,211,708	11,211,919	89.52%
192	78.1%	147.359	4.09e-35	11,214,724	11,214,915	87.62%
194	77.9%	145.556	1.43e-34	11,213,678	11,213,871	90.48%
159	81.1%	143.752	4.98e-34	11,215,152	11,215,310	72.86%
189	76.7%	140.146	6.06e-33	11,212,620	11,212,808	89.52%
166	78.9%	138.342	2.12e-32	11,213,665	11,213,830	76.67%
156	80.8%	138.342	2.12e-32	11,215,199	11,215,354	71.43%
158	79.1%	136.539	7.39e-32	11,211,033	11,211,190	75.24%
178	78.0%	136.539	7.39e-32	11,211,899	11,212,076	88.10%
164	79.3%	136.539	7.39e-32	11,212,172	11,212,335	74.76%
179	77.4%	132.932	9.00e-31	11,211,981	11,212,159	87.62%
192	76.6%	132.932	9.00e-31	11,214,768	11,214,959	87.62%
188	77.1%	131.129	3.14e-30	11,214,986	11,215,173	85.24%
191	76.6%	129.325	1.10e-29	11,213,502	11,213,692	87.62%
195	77.0%	129.325	1.10e-29	11,215,072	11,215,266	89.05%
181	75.8%	127.522	3.83e-29	11,212,023	11,212,203	84.76%
180	75.1%	123.915	4.66e-28	11,211,545	11,211,724	87.62%
163	77.9%	123.915	4.66e-28	11,213,574	11,213,736	74.76%
182	74.9%	120.309	5.68e-27	11,211,587	11,211,768	87.62%

## Sheet: CHM13 T2T v2.0 HSA3
Megablast CHM13 T2T v2.0
Query: HSat1A clone (210 bp)
Geneious Custom BLAST Database: CP068275.2
3630 search hits
Length	% Pairwise Identity	Bit-Score	E Value	Hit end	Hit start	Query coverage
189	87.8%	220.872	1.21e-56	95,201,502	95,201,690	89.52%
189	87.3%	215.332	5.61e-55	94,896,810	94,896,998	89.52%
189	87.3%	215.332	5.61e-55	94,899,162	94,899,350	89.52%
188	87.3%	215.332	5.61e-55	94,900,296	94,900,483	89.52%
189	87.3%	215.332	5.61e-55	94,910,367	94,910,555	89.52%
189	87.3%	215.332	5.61e-55	94,924,734	94,924,922	89.52%
188	87.3%	215.332	5.61e-55	94,925,868	94,926,055	89.52%
189	87.3%	215.332	5.61e-55	94,945,962	94,946,150	89.52%
189	87.3%	215.332	5.61e-55	94,979,996	94,980,184	89.52%
189	87.3%	215.332	5.61e-55	94,993,508	94,993,696	89.52%
189	87.3%	215.332	5.61e-55	94,995,692	94,995,880	89.52%
189	87.3%	215.332	5.61e-55	94,999,388	94,999,576	89.52%
189	87.3%	215.332	5.61e-55	95,001,572	95,001,760	89.52%
189	87.3%	215.332	5.61e-55	95,068,445	95,068,633	89.52%
189	87.3%	215.332	5.61e-55	95,075,081	95,075,269	89.52%
189	87.3%	215.332	5.61e-55	95,189,671	95,189,859	89.52%
189	87.3%	215.332	5.61e-55	95,195,585	95,195,773	89.52%
189	87.3%	215.332	5.61e-55	95,198,773	95,198,961	89.52%
189	87.3%	215.332	5.61e-55	95,222,031	95,222,219	89.52%
189	87.3%	215.332	5.61e-55	95,237,225	95,237,413	89.52%
189	87.3%	215.332	5.61e-55	95,303,413	95,303,601	89.52%
188	87.3%	215.332	5.61e-55	95,304,547	95,304,734	89.52%
189	87.3%	215.332	5.61e-55	95,312,855	95,313,043	89.52%
188	87.3%	215.332	5.61e-55	95,313,989	95,314,176	89.52%
189	87.3%	215.332	5.61e-55	95,320,954	95,321,142	89.52%
189	86.8%	209.792	2.61e-53	94,665,417	94,665,605	89.52%
189	86.8%	209.792	2.61e-53	94,698,779	94,698,967	89.52%
189	86.8%	209.792	2.61e-53	94,786,663	94,786,851	89.52%
189	86.8%	209.792	2.61e-53	94,790,399	94,790,587	89.52%
189	86.8%	209.792	2.61e-53	94,805,858	94,806,046	89.52%
189	86.8%	209.792	2.61e-53	94,892,024	94,892,212	89.52%
189	86.8%	209.792	2.61e-53	94,902,479	94,902,667	89.52%
189	86.8%	209.792	2.61e-53	94,922,006	94,922,194	89.52%
189	86.8%	209.792	2.61e-53	94,933,408	94,933,596	89.52%
189	86.8%	209.792	2.61e-53	94,942,956	94,943,144	89.52%
188	86.8%	209.792	2.61e-53	95,004,638	95,004,825	89.52%
189	86.8%	209.792	2.61e-53	95,012,755	95,012,943	89.52%
189	86.8%	209.792	2.61e-53	95,015,385	95,015,573	89.52%
189	86.8%	209.792	2.61e-53	95,020,649	95,020,837	89.52%
189	86.8%	209.792	2.61e-53	95,024,026	95,024,214	89.52%
189	86.8%	209.792	2.61e-53	95,028,154	95,028,342	89.52%
189	86.8%	209.792	2.61e-53	95,035,171	95,035,359	89.52%
189	86.8%	209.792	2.61e-53	95,037,801	95,037,989	89.52%
189	86.8%	209.792	2.61e-53	95,043,065	95,043,253	89.52%
189	86.8%	209.792	2.61e-53	95,046,442	95,046,630	89.52%
189	86.8%	209.792	2.61e-53	95,050,569	95,050,757	89.52%
189	86.8%	209.792	2.61e-53	95,054,324	95,054,512	89.52%
189	86.8%	209.792	2.61e-53	95,059,964	95,060,152	89.52%
189	86.8%	209.792	2.61e-53	95,072,141	95,072,329	89.52%
189	86.8%	209.792	2.61e-53	95,088,889	95,089,077	89.52%
189	86.8%	209.792	2.61e-53	95,197,516	95,197,704	89.52%
189	86.8%	209.792	2.61e-53	95,220,689	95,220,877	89.52%
189	86.8%	209.792	2.61e-53	95,221,066	95,221,254	89.52%
188	86.8%	209.792	2.61e-53	95,240,291	95,240,478	89.52%
189	86.8%	209.792	2.61e-53	95,243,262	95,243,450	89.52%
189	86.8%	209.792	2.61e-53	95,249,272	95,249,460	89.52%
189	86.8%	209.792	2.61e-53	95,251,898	95,252,086	89.52%
189	86.8%	209.792	2.61e-53	95,280,189	95,280,377	89.52%
189	86.8%	209.792	2.61e-53	95,329,603	95,329,791	89.52%
189	86.8%	209.792	2.61e-53	95,333,299	95,333,487	89.52%
189	86.8%	209.792	2.61e-53	95,334,265	95,334,453	89.52%
189	86.8%	209.792	2.61e-53	95,348,407	95,348,595	89.52%
188	86.7%	207.945	9.40e-53	94,953,803	94,953,990	89.05%
194	86.1%	207.945	9.40e-53	94,987,294	94,987,487	91.43%
188	86.7%	207.945	9.40e-53	95,176,542	95,176,729	89.05%
188	86.7%	207.945	9.40e-53	95,234,706	95,234,893	89.05%
188	86.7%	207.945	9.40e-53	95,290,699	95,290,886	89.05%
188	86.7%	207.945	9.40e-53	95,296,195	95,296,382	89.05%
188	86.7%	207.945	9.40e-53	95,305,637	95,305,824	89.05%
188	86.7%	207.945	9.40e-53	95,315,079	95,315,266	89.05%
188	86.7%	207.945	9.40e-53	95,323,516	95,323,703	89.05%
196	85.7%	206.098	3.38e-52	94,906,163	94,906,358	92.86%
190	86.5%	206.098	3.38e-52	95,057,658	95,057,847	90.00%
196	85.7%	206.098	3.38e-52	95,325,858	95,326,053	92.86%
196	85.7%	206.098	3.38e-52	95,327,916	95,328,111	92.86%
189	86.2%	204.252	1.22e-51	92,624,637	92,624,825	89.52%
189	86.2%	204.252	1.22e-51	92,639,561	92,639,749	89.52%
189	86.2%	204.252	1.22e-51	92,667,299	92,667,487	89.52%
189	86.2%	204.252	1.22e-51	92,682,223	92,682,411	89.52%
189	86.2%	204.252	1.22e-51	92,734,392	92,734,580	89.52%
189	86.2%	204.252	1.22e-51	92,749,316	92,749,504	89.52%
189	86.2%	204.252	1.22e-51	92,824,354	92,824,542	89.52%
189	86.2%	204.252	1.22e-51	92,848,542	92,848,730	89.52%
189	86.2%	204.252	1.22e-51	92,863,466	92,863,654	89.52%
189	86.3%	204.252	1.22e-51	93,526,423	93,526,611	89.52%
188	86.2%	204.252	1.22e-51	94,326,047	94,326,234	89.52%
188	86.2%	204.252	1.22e-51	94,338,004	94,338,191	89.52%
188	86.2%	204.252	1.22e-51	94,366,125	94,366,312	89.52%
188	86.2%	204.252	1.22e-51	94,394,848	94,395,035	89.52%
188	86.2%	204.252	1.22e-51	94,412,575	94,412,762	89.52%
188	86.2%	204.252	1.22e-51	94,413,539	94,413,726	89.52%
188	86.2%	204.252	1.22e-51	94,415,844	94,416,031	89.52%
188	86.2%	204.252	1.22e-51	94,416,808	94,416,995	89.52%
188	86.2%	204.252	1.22e-51	94,417,772	94,417,959	89.52%
188	86.2%	204.252	1.22e-51	94,420,077	94,420,264	89.52%
188	86.2%	204.252	1.22e-51	94,421,167	94,421,354	89.52%
188	86.2%	204.252	1.22e-51	94,422,131	94,422,318	89.52%
188	86.2%	204.252	1.22e-51	94,423,095	94,423,282	89.52%
188	86.2%	204.252	1.22e-51	94,424,059	94,424,246	89.52%
188	86.2%	204.252	1.22e-51	94,425,526	94,425,713	89.52%
188	86.2%	204.252	1.22e-51	94,426,490	94,426,677	89.52%
188	86.2%	204.252	1.22e-51	94,427,454	94,427,641	89.52%
188	86.2%	204.252	1.22e-51	94,428,418	94,428,605	89.52%
188	86.2%	204.252	1.22e-51	94,430,598	94,430,785	89.52%
188	86.2%	204.252	1.22e-51	94,431,562	94,431,749	89.52%
188	86.2%	204.252	1.22e-51	94,432,526	94,432,713	89.52%
188	86.2%	204.252	1.22e-51	94,433,490	94,433,677	89.52%
188	86.2%	204.252	1.22e-51	94,434,957	94,435,144	89.52%
188	86.2%	204.252	1.22e-51	94,435,921	94,436,108	89.52%
188	86.2%	204.252	1.22e-51	94,436,885	94,437,072	89.52%
188	86.2%	204.252	1.22e-51	94,437,849	94,438,036	89.52%
188	86.2%	204.252	1.22e-51	94,438,939	94,439,126	89.52%
188	86.2%	204.252	1.22e-51	94,439,526	94,439,713	89.52%
188	86.2%	204.252	1.22e-51	94,440,616	94,440,803	89.52%
188	86.2%	204.252	1.22e-51	94,441,580	94,441,767	89.52%
188	86.2%	204.252	1.22e-51	94,442,544	94,442,731	89.52%
188	86.2%	204.252	1.22e-51	94,443,508	94,443,695	89.52%
188	86.2%	204.252	1.22e-51	94,444,598	94,444,785	89.52%
188	86.2%	204.252	1.22e-51	94,445,185	94,445,372	89.52%
188	86.2%	204.252	1.22e-51	94,446,149	94,446,336	89.52%
188	86.2%	204.252	1.22e-51	94,447,113	94,447,300	89.52%
188	86.2%	204.252	1.22e-51	94,448,580	94,448,767	89.52%
188	86.2%	204.252	1.22e-51	94,449,544	94,449,731	89.52%
188	86.2%	204.252	1.22e-51	94,450,508	94,450,695	89.52%
188	86.2%	204.252	1.22e-51	94,451,598	94,451,785	89.52%
188	86.2%	204.252	1.22e-51	94,452,185	94,452,372	89.52%
188	86.2%	204.252	1.22e-51	94,453,149	94,453,336	89.52%
188	86.2%	204.252	1.22e-51	94,454,616	94,454,803	89.52%
188	86.2%	204.252	1.22e-51	94,455,580	94,455,767	89.52%
188	86.2%	204.252	1.22e-51	94,456,544	94,456,731	89.52%
188	86.2%	204.252	1.22e-51	94,457,508	94,457,695	89.52%
188	86.2%	204.252	1.22e-51	94,458,598	94,458,785	89.52%
188	86.2%	204.252	1.22e-51	94,459,562	94,459,749	89.52%
188	86.2%	204.252	1.22e-51	94,459,771	94,459,958	89.52%
188	86.2%	204.252	1.22e-51	94,460,861	94,461,048	89.52%
188	86.2%	204.252	1.22e-51	94,461,825	94,462,012	89.52%
188	86.2%	204.252	1.22e-51	94,462,789	94,462,976	89.52%
188	86.2%	204.252	1.22e-51	94,466,767	94,466,954	89.52%
188	86.2%	204.252	1.22e-51	94,467,731	94,467,918	89.52%
188	86.2%	204.252	1.22e-51	94,470,745	94,470,932	89.52%
188	86.2%	204.252	1.22e-51	94,472,673	94,472,860	89.52%
188	86.2%	204.252	1.22e-51	94,473,763	94,473,950	89.52%
188	86.2%	204.252	1.22e-51	94,474,727	94,474,914	89.52%
188	86.2%	204.252	1.22e-51	94,475,816	94,476,003	89.52%
188	86.2%	204.252	1.22e-51	94,476,780	94,476,967	89.52%
188	86.2%	204.252	1.22e-51	94,477,870	94,478,057	89.52%
188	86.2%	204.252	1.22e-51	94,478,834	94,479,021	89.52%
188	86.2%	204.252	1.22e-51	94,479,798	94,479,985	89.52%
188	86.2%	204.252	1.22e-51	94,480,762	94,480,949	89.52%
188	86.2%	204.252	1.22e-51	94,481,726	94,481,913	89.52%
188	86.2%	204.252	1.22e-51	94,482,690	94,482,877	89.52%
188	86.2%	204.252	1.22e-51	94,484,409	94,484,596	89.52%
188	86.2%	204.252	1.22e-51	94,485,373	94,485,560	89.52%
188	86.2%	204.252	1.22e-51	94,486,337	94,486,524	89.52%
188	86.2%	204.252	1.22e-51	94,487,301	94,487,488	89.52%
188	86.2%	204.252	1.22e-51	94,488,265	94,488,452	89.52%
188	86.2%	204.252	1.22e-51	94,490,566	94,490,753	89.52%
188	86.2%	204.252	1.22e-51	94,491,530	94,491,717	89.52%
189	86.2%	204.252	1.22e-51	94,736,783	94,736,971	89.52%
189	86.2%	204.252	1.22e-51	94,773,825	94,774,013	89.52%
189	86.2%	204.252	1.22e-51	94,793,020	94,793,208	89.52%
189	86.2%	204.252	1.22e-51	94,832,350	94,832,538	89.52%
189	86.2%	204.252	1.22e-51	94,843,494	94,843,682	89.52%
189	86.2%	204.252	1.22e-51	94,861,121	94,861,309	89.52%
189	86.2%	204.252	1.22e-51	94,890,051	94,890,239	89.52%
189	86.2%	204.252	1.22e-51	94,901,387	94,901,575	89.52%
189	86.2%	204.252	1.22e-51	94,905,792	94,905,980	89.52%
189	86.2%	204.252	1.22e-51	94,917,070	94,917,258	89.52%
189	86.2%	204.252	1.22e-51	94,919,701	94,919,889	89.52%
189	86.2%	204.252	1.22e-51	94,926,956	94,927,144	89.52%
189	86.2%	204.252	1.22e-51	94,928,047	94,928,235	89.52%
189	86.2%	204.252	1.22e-51	94,930,936	94,931,124	89.52%
189	86.2%	204.252	1.22e-51	94,944,079	94,944,267	89.52%
189	86.2%	204.252	1.22e-51	94,946,335	94,946,523	89.52%
189	86.2%	204.252	1.22e-51	94,949,018	94,949,206	89.52%
188	86.2%	204.252	1.22e-51	94,952,713	94,952,900	89.52%
189	86.2%	204.252	1.22e-51	94,957,326	94,957,514	89.52%
188	86.2%	204.252	1.22e-51	94,958,922	94,959,109	89.52%
189	86.2%	204.252	1.22e-51	94,970,294	94,970,482	89.52%
189	86.2%	204.252	1.22e-51	94,984,021	94,984,209	89.52%
189	86.2%	204.252	1.22e-51	94,988,511	94,988,699	89.52%
189	86.3%	204.252	1.22e-51	95,009,752	95,009,940	89.52%
189	86.3%	204.252	1.22e-51	95,032,168	95,032,356	89.52%
188	86.2%	204.252	1.22e-51	95,078,147	95,078,334	89.52%
189	86.2%	204.252	1.22e-51	95,082,507	95,082,695	89.52%
189	86.3%	204.252	1.22e-51	95,085,510	95,085,698	89.52%
189	86.2%	204.252	1.22e-51	95,095,019	95,095,207	89.52%
189	86.2%	204.252	1.22e-51	95,135,768	95,135,956	89.52%
189	86.2%	204.252	1.22e-51	95,149,143	95,149,331	89.52%
189	86.2%	204.252	1.22e-51	95,175,451	95,175,639	89.52%
189	86.2%	204.252	1.22e-51	95,177,966	95,178,154	89.52%
188	86.2%	204.252	1.22e-51	95,180,696	95,180,883	89.52%
188	86.2%	204.252	1.22e-51	95,183,381	95,183,568	89.52%
189	86.2%	204.252	1.22e-51	95,208,470	95,208,658	89.52%
189	86.2%	204.252	1.22e-51	95,212,219	95,212,407	89.52%
189	86.2%	204.252	1.22e-51	95,216,742	95,216,930	89.52%
189	86.2%	204.252	1.22e-51	95,246,641	95,246,829	89.52%
189	86.2%	204.252	1.22e-51	95,259,326	95,259,514	89.52%
189	86.2%	204.252	1.22e-51	95,267,820	95,268,008	89.52%
188	86.2%	204.252	1.22e-51	95,277,754	95,277,941	89.52%
189	86.2%	204.252	1.22e-51	95,278,845	95,279,033	89.52%
189	86.2%	204.252	1.22e-51	95,289,607	95,289,795	89.52%
189	86.2%	204.252	1.22e-51	95,295,104	95,295,292	89.52%
189	86.2%	204.252	1.22e-51	95,297,996	95,298,184	89.52%
188	86.2%	204.252	1.22e-51	95,302,448	95,302,635	89.52%
189	86.2%	204.252	1.22e-51	95,307,438	95,307,626	89.52%
188	86.2%	204.252	1.22e-51	95,311,890	95,312,077	89.52%
189	86.2%	204.252	1.22e-51	95,316,880	95,317,068	89.52%
189	86.2%	204.252	1.22e-51	95,322,424	95,322,612	89.52%
189	86.2%	204.252	1.22e-51	95,331,451	95,331,639	89.52%
189	86.2%	204.252	1.22e-51	95,335,567	95,335,755	89.52%
189	86.2%	204.252	1.22e-51	95,345,215	95,345,403	89.52%
189	86.2%	204.252	1.22e-51	95,345,593	95,345,781	89.52%
189	86.2%	204.252	1.22e-51	95,361,162	95,361,350	89.52%
188	86.2%	202.405	4.37e-51	95,069,077	95,069,264	89.05%
188	86.2%	202.405	4.37e-51	95,169,585	95,169,772	89.05%
188	86.2%	202.405	4.37e-51	95,171,045	95,171,232	89.05%
194	85.6%	202.405	4.37e-51	95,225,514	95,225,707	91.43%
194	85.6%	202.405	4.37e-51	95,233,487	95,233,680	91.43%
196	85.2%	200.558	1.57e-50	94,771,197	94,771,392	92.86%
196	85.2%	200.558	1.57e-50	94,779,923	94,780,118	92.86%
196	85.2%	200.558	1.57e-50	94,799,118	94,799,313	92.86%
196	85.2%	200.558	1.57e-50	94,813,701	94,813,896	92.86%
196	85.2%	200.558	1.57e-50	94,956,941	94,957,136	92.86%
196	85.2%	200.558	1.57e-50	95,178,715	95,178,910	92.86%
196	85.2%	200.558	1.57e-50	95,300,467	95,300,662	92.86%
196	85.2%	200.558	1.57e-50	95,309,909	95,310,104	92.86%
196	85.2%	200.558	1.57e-50	95,319,351	95,319,546	92.86%
196	85.2%	200.558	1.57e-50	95,335,938	95,336,133	92.86%
196	85.2%	200.558	1.57e-50	95,337,449	95,337,644	92.86%
196	85.2%	200.558	1.57e-50	95,352,896	95,353,091	92.86%
189	85.7%	198.712	5.65e-50	92,631,706	92,631,894	89.52%
189	85.7%	198.712	5.65e-50	92,634,700	92,634,888	89.52%
189	85.7%	198.712	5.65e-50	92,642,555	92,642,743	89.52%
189	85.7%	198.712	5.65e-50	92,674,368	92,674,556	89.52%
189	85.7%	198.712	5.65e-50	92,677,362	92,677,550	89.52%
189	85.7%	198.712	5.65e-50	92,685,217	92,685,405	89.52%
189	85.7%	198.712	5.65e-50	92,741,461	92,741,649	89.52%
189	85.7%	198.712	5.65e-50	92,744,455	92,744,643	89.52%
189	85.7%	198.712	5.65e-50	92,752,310	92,752,498	89.52%
189	85.7%	198.712	5.65e-50	92,795,373	92,795,561	89.52%
189	85.7%	198.712	5.65e-50	92,798,367	92,798,555	89.52%
189	85.7%	198.712	5.65e-50	92,802,849	92,803,037	89.52%
189	85.7%	198.712	5.65e-50	92,827,348	92,827,536	89.52%
189	85.7%	198.712	5.65e-50	92,855,611	92,855,799	89.52%
189	85.7%	198.712	5.65e-50	92,858,605	92,858,793	89.52%
189	85.7%	198.712	5.65e-50	92,866,460	92,866,648	89.52%
189	85.7%	198.712	5.65e-50	93,075,803	93,075,991	89.52%
189	85.7%	198.712	5.65e-50	93,078,806	93,078,994	89.52%
189	85.7%	198.712	5.65e-50	93,523,420	93,523,608	89.52%
189	85.7%	198.712	5.65e-50	93,623,690	93,623,878	89.52%
188	85.8%	198.712	5.65e-50	93,750,314	93,750,501	89.52%
189	85.7%	198.712	5.65e-50	93,776,707	93,776,895	89.52%
189	85.7%	198.712	5.65e-50	93,781,056	93,781,244	89.52%
189	85.7%	198.712	5.65e-50	93,995,897	93,996,085	89.52%
189	85.7%	198.712	5.65e-50	94,023,712	94,023,900	89.52%
189	85.7%	198.712	5.65e-50	94,034,936	94,035,124	89.52%
189	85.7%	198.712	5.65e-50	94,235,026	94,235,214	89.52%
188	85.7%	198.712	5.65e-50	94,254,745	94,254,932	89.52%
189	85.7%	198.712	5.65e-50	94,314,380	94,314,568	89.52%
189	85.7%	198.712	5.65e-50	94,347,784	94,347,972	89.52%
189	85.7%	198.712	5.65e-50	94,348,535	94,348,723	89.52%
189	85.7%	198.712	5.65e-50	94,351,538	94,351,726	89.52%
188	85.7%	198.712	5.65e-50	94,414,880	94,415,067	89.52%
188	85.7%	198.712	5.65e-50	94,419,113	94,419,300	89.52%
188	85.7%	198.712	5.65e-50	94,429,508	94,429,695	89.52%
188	85.7%	198.712	5.65e-50	94,464,713	94,464,900	89.52%
188	85.7%	198.712	5.65e-50	94,465,803	94,465,990	89.52%
188	85.7%	198.712	5.65e-50	94,469,655	94,469,842	89.52%
188	85.7%	198.712	5.65e-50	94,471,709	94,471,896	89.52%
188	85.7%	198.712	5.65e-50	94,524,512	94,524,699	89.52%
189	85.7%	198.712	5.65e-50	94,638,295	94,638,483	89.52%
189	85.7%	198.712	5.65e-50	94,717,804	94,717,992	89.52%
189	85.7%	198.712	5.65e-50	94,721,548	94,721,736	89.52%
189	85.7%	198.712	5.65e-50	94,726,959	94,727,147	89.52%
189	85.7%	198.712	5.65e-50	94,730,703	94,730,891	89.52%
189	85.7%	198.712	5.65e-50	94,782,551	94,782,739	89.52%
189	85.7%	198.712	5.65e-50	94,801,746	94,801,934	89.52%
189	85.7%	198.712	5.65e-50	94,816,329	94,816,517	89.52%
189	85.7%	198.712	5.65e-50	94,819,322	94,819,510	89.52%
189	85.7%	198.712	5.65e-50	94,829,343	94,829,531	89.52%
189	85.7%	198.712	5.65e-50	94,829,716	94,829,904	89.52%
189	85.7%	198.712	5.65e-50	94,832,723	94,832,911	89.52%
189	85.7%	198.712	5.65e-50	94,840,487	94,840,675	89.52%
189	85.7%	198.712	5.65e-50	94,840,860	94,841,048	89.52%
189	85.7%	198.712	5.65e-50	94,863,364	94,863,552	89.52%
189	85.7%	198.712	5.65e-50	94,903,903	94,904,091	89.52%
189	85.7%	198.712	5.65e-50	94,914,062	94,914,250	89.52%
189	85.7%	198.712	5.65e-50	94,937,696	94,937,884	89.52%
189	85.7%	198.712	5.65e-50	94,938,452	94,938,640	89.52%
189	85.7%	198.712	5.65e-50	94,955,604	94,955,792	89.52%
162	88.9%	198.712	5.65e-50	94,996,350	94,996,511	76.67%
189	85.7%	198.712	5.65e-50	95,005,393	95,005,581	89.52%
189	85.7%	198.712	5.65e-50	95,016,885	95,017,073	89.52%
189	85.7%	198.712	5.65e-50	95,039,301	95,039,489	89.52%
189	85.7%	198.712	5.65e-50	95,087,010	95,087,198	89.52%
189	85.7%	198.712	5.65e-50	95,172,469	95,172,657	89.52%
189	85.7%	198.712	5.65e-50	95,179,100	95,179,288	89.52%
189	85.7%	198.712	5.65e-50	95,211,100	95,211,288	89.52%
189	85.7%	198.712	5.65e-50	95,213,720	95,213,908	89.52%
188	85.8%	198.712	5.65e-50	95,220,312	95,220,499	89.52%
189	85.7%	198.712	5.65e-50	95,222,997	95,223,185	89.52%
189	85.7%	198.712	5.65e-50	95,230,214	95,230,402	89.52%
189	85.7%	198.712	5.65e-50	95,241,046	95,241,234	89.52%
189	85.7%	198.712	5.65e-50	95,241,424	95,241,612	89.52%
189	85.7%	198.712	5.65e-50	95,244,762	95,244,950	89.52%
189	85.7%	198.712	5.65e-50	95,282,830	95,283,018	89.52%
189	85.7%	198.712	5.65e-50	95,286,589	95,286,777	89.52%
189	85.7%	198.712	5.65e-50	95,299,718	95,299,906	89.52%
189	85.7%	198.712	5.65e-50	95,300,852	95,301,040	89.52%
189	85.7%	198.712	5.65e-50	95,309,160	95,309,348	89.52%
189	85.7%	198.712	5.65e-50	95,310,294	95,310,482	89.52%
189	85.7%	198.712	5.65e-50	95,318,602	95,318,790	89.52%
189	85.7%	198.712	5.65e-50	95,319,736	95,319,924	89.52%
189	85.8%	198.712	5.65e-50	95,338,967	95,339,155	89.52%
189	85.7%	198.712	5.65e-50	95,342,199	95,342,387	89.52%
189	85.7%	198.712	5.65e-50	95,342,947	95,343,135	89.52%
189	85.7%	198.712	5.65e-50	95,346,349	95,346,537	89.52%
189	85.7%	198.712	5.65e-50	95,348,785	95,348,973	89.52%
189	85.7%	198.712	5.65e-50	95,350,297	95,350,485	89.52%
188	85.7%	198.712	5.65e-50	95,356,884	95,357,071	89.52%
188	85.7%	198.712	5.65e-50	95,357,261	95,357,448	89.52%
189	85.7%	198.712	5.65e-50	95,358,518	95,358,706	89.52%
188	85.7%	196.865	2.03e-49	94,388,863	94,389,050	89.05%
188	85.6%	196.865	2.03e-49	94,929,138	94,929,325	89.05%
188	85.6%	196.865	2.03e-49	95,169,086	95,169,273	89.05%
188	85.6%	196.865	2.03e-49	95,186,445	95,186,632	89.05%
188	85.6%	196.865	2.03e-49	95,192,359	95,192,546	89.05%
187	85.6%	195.019	7.31e-49	93,398,453	93,398,639	88.57%
196	84.7%	195.019	7.31e-49	94,907,296	94,907,491	92.86%
196	84.7%	195.019	7.31e-49	94,939,195	94,939,390	92.86%
196	84.7%	195.019	7.31e-49	94,944,823	94,945,018	92.86%
195	84.7%	195.019	7.31e-49	95,340,093	95,340,287	92.86%
196	84.7%	195.019	7.31e-49	95,341,436	95,341,631	92.86%
188	85.2%	193.172	2.63e-48	92,599,391	92,599,578	89.52%
188	85.2%	193.172	2.63e-48	92,605,243	92,605,430	89.52%
188	85.2%	193.172	2.63e-48	92,615,555	92,615,742	89.52%
189	85.2%	193.172	2.63e-48	92,628,011	92,628,199	89.52%
189	85.2%	193.172	2.63e-48	92,670,673	92,670,861	89.52%
188	85.2%	193.172	2.63e-48	92,725,310	92,725,497	89.52%
189	85.2%	193.172	2.63e-48	92,737,766	92,737,954	89.52%
188	85.2%	193.172	2.63e-48	92,766,811	92,766,998	89.52%
188	85.2%	193.172	2.63e-48	92,776,873	92,777,060	89.52%
189	85.2%	193.172	2.63e-48	92,791,678	92,791,866	89.52%
189	85.2%	193.172	2.63e-48	92,851,916	92,852,104	89.52%
188	85.2%	193.172	2.63e-48	92,911,002	92,911,189	89.52%
188	85.2%	193.172	2.63e-48	92,940,105	92,940,292	89.52%
188	85.2%	193.172	2.63e-48	92,963,794	92,963,981	89.52%
188	85.2%	193.172	2.63e-48	93,003,547	93,003,734	89.52%
188	85.2%	193.172	2.63e-48	93,018,329	93,018,516	89.52%
188	85.2%	193.172	2.63e-48	93,033,588	93,033,775	89.52%
188	85.2%	193.172	2.63e-48	93,045,949	93,046,136	89.52%
188	85.2%	193.172	2.63e-48	93,062,184	93,062,371	89.52%
188	85.2%	193.172	2.63e-48	93,073,583	93,073,770	89.52%
189	85.2%	193.172	2.63e-48	93,088,907	93,089,095	89.52%
188	85.2%	193.172	2.63e-48	93,092,540	93,092,727	89.52%
188	85.2%	193.172	2.63e-48	93,181,526	93,181,713	89.52%
189	85.2%	193.172	2.63e-48	93,201,551	93,201,739	89.52%
188	85.3%	193.172	2.63e-48	93,203,053	93,203,240	89.52%
188	85.2%	193.172	2.63e-48	93,203,304	93,203,491	89.52%
188	85.2%	193.172	2.63e-48	93,210,991	93,211,178	89.52%
188	85.2%	193.172	2.63e-48	93,215,710	93,215,897	89.52%
189	85.2%	193.172	2.63e-48	93,294,922	93,295,110	89.52%
188	85.2%	193.172	2.63e-48	93,298,555	93,298,742	89.52%
188	85.2%	193.172	2.63e-48	93,374,140	93,374,327	89.52%
188	85.2%	193.172	2.63e-48	93,459,202	93,459,389	89.52%
188	85.2%	193.172	2.63e-48	93,511,990	93,512,177	89.52%
188	85.2%	193.172	2.63e-48	93,715,887	93,716,074	89.52%
188	85.2%	193.172	2.63e-48	93,721,192	93,721,379	89.52%
188	85.2%	193.172	2.63e-48	93,774,487	93,774,674	89.52%
188	85.2%	193.172	2.63e-48	93,777,335	93,777,522	89.52%
188	85.2%	193.172	2.63e-48	93,793,843	93,794,030	89.52%
188	85.2%	193.172	2.63e-48	93,907,708	93,907,895	89.52%
188	85.2%	193.172	2.63e-48	93,937,003	93,937,190	89.52%
188	85.2%	193.172	2.63e-48	93,943,988	93,944,175	89.52%
188	85.2%	193.172	2.63e-48	93,977,152	93,977,339	89.52%
188	85.2%	193.172	2.63e-48	94,004,212	94,004,399	89.52%
189	85.2%	193.172	2.63e-48	94,071,381	94,071,569	89.52%
189	85.2%	193.172	2.63e-48	94,079,572	94,079,760	89.52%
189	85.2%	193.172	2.63e-48	94,087,324	94,087,512	89.52%
189	85.2%	193.172	2.63e-48	94,134,990	94,135,178	89.52%
189	85.2%	193.172	2.63e-48	94,138,744	94,138,932	89.52%
188	85.2%	193.172	2.63e-48	94,155,251	94,155,438	89.52%
188	85.2%	193.172	2.63e-48	94,165,408	94,165,595	89.52%
188	85.2%	193.172	2.63e-48	94,191,146	94,191,333	89.52%
188	85.2%	193.172	2.63e-48	94,207,134	94,207,321	89.52%
188	85.2%	193.172	2.63e-48	94,279,833	94,280,020	89.52%
188	85.2%	193.172	2.63e-48	94,292,425	94,292,612	89.52%
188	85.2%	193.172	2.63e-48	94,294,218	94,294,405	89.52%
188	85.2%	193.172	2.63e-48	94,297,522	94,297,709	89.52%
188	85.2%	193.172	2.63e-48	94,300,826	94,301,013	89.52%
188	85.2%	193.172	2.63e-48	94,356,428	94,356,615	89.52%
189	85.2%	193.172	2.63e-48	94,359,393	94,359,581	89.52%
188	85.2%	193.172	2.63e-48	94,364,283	94,364,470	89.52%
188	85.2%	193.172	2.63e-48	94,385,723	94,385,910	89.52%
188	85.2%	193.172	2.63e-48	94,393,006	94,393,193	89.52%
188	85.2%	193.172	2.63e-48	94,401,666	94,401,853	89.52%
188	85.2%	193.172	2.63e-48	94,408,400	94,408,587	89.52%
188	85.2%	193.172	2.63e-48	94,503,184	94,503,371	89.52%
188	85.2%	193.172	2.63e-48	94,601,549	94,601,736	89.52%
188	85.2%	193.172	2.63e-48	94,618,046	94,618,233	89.52%
188	85.2%	193.172	2.63e-48	94,636,043	94,636,230	89.52%
189	85.2%	193.172	2.63e-48	94,638,668	94,638,856	89.52%
188	85.2%	193.172	2.63e-48	94,639,046	94,639,233	89.52%
188	85.2%	193.172	2.63e-48	94,645,108	94,645,295	89.52%
188	85.2%	193.172	2.63e-48	94,652,722	94,652,909	89.52%
188	85.2%	193.172	2.63e-48	94,665,045	94,665,232	89.52%
188	85.2%	193.172	2.63e-48	94,677,636	94,677,823	89.52%
188	85.2%	193.172	2.63e-48	94,678,265	94,678,452	89.52%
188	85.2%	193.172	2.63e-48	94,681,487	94,681,674	89.52%
188	85.2%	193.172	2.63e-48	94,682,116	94,682,303	89.52%
188	85.2%	193.172	2.63e-48	94,686,089	94,686,276	89.52%
188	85.2%	193.172	2.63e-48	94,698,407	94,698,594	89.52%
188	85.2%	193.172	2.63e-48	94,710,060	94,710,247	89.52%
188	85.2%	193.172	2.63e-48	94,713,140	94,713,327	89.52%
189	85.2%	193.172	2.63e-48	94,736,410	94,736,598	89.52%
188	85.2%	193.172	2.63e-48	94,741,085	94,741,272	89.52%
188	85.2%	193.172	2.63e-48	94,744,299	94,744,486	89.52%
189	85.2%	193.172	2.63e-48	94,752,054	94,752,242	89.52%
189	85.2%	193.172	2.63e-48	94,765,594	94,765,782	89.52%
188	85.2%	193.172	2.63e-48	94,820,819	94,821,006	89.52%
189	85.2%	193.172	2.63e-48	94,823,700	94,823,888	89.52%
189	85.2%	193.172	2.63e-48	94,828,210	94,828,398	89.52%
189	85.2%	193.172	2.63e-48	94,839,354	94,839,542	89.52%
189	85.2%	193.172	2.63e-48	94,841,611	94,841,799	89.52%
189	85.2%	193.172	2.63e-48	94,847,122	94,847,310	89.52%
189	85.2%	193.172	2.63e-48	94,857,830	94,858,018	89.52%
189	85.3%	193.172	2.63e-48	94,889,086	94,889,274	89.52%
189	85.3%	193.172	2.63e-48	94,940,336	94,940,524	89.52%
186	85.5%	193.172	2.63e-48	94,947,842	94,948,027	88.10%
189	85.2%	193.172	2.63e-48	94,972,924	94,973,112	89.52%
189	85.2%	193.172	2.63e-48	94,976,427	94,976,615	89.52%
189	85.2%	193.172	2.63e-48	95,006,526	95,006,714	89.52%
189	85.2%	193.172	2.63e-48	95,017,263	95,017,451	89.52%
189	85.2%	193.172	2.63e-48	95,039,679	95,039,867	89.52%
189	85.2%	193.172	2.63e-48	95,055,452	95,055,640	89.52%
189	85.2%	193.172	2.63e-48	95,058,410	95,058,598	89.52%
189	85.2%	193.172	2.63e-48	95,078,902	95,079,090	89.52%
189	85.2%	193.172	2.63e-48	95,079,280	95,079,468	89.52%
189	85.2%	193.172	2.63e-48	95,082,880	95,083,068	89.52%
189	85.2%	193.172	2.63e-48	95,087,388	95,087,576	89.52%
188	85.2%	193.172	2.63e-48	95,092,149	95,092,336	89.52%
188	85.2%	193.172	2.63e-48	95,100,857	95,101,044	89.52%
188	85.2%	193.172	2.63e-48	95,106,698	95,106,885	89.52%
188	85.2%	193.172	2.63e-48	95,108,828	95,109,015	89.52%
188	85.2%	193.172	2.63e-48	95,112,082	95,112,269	89.52%
189	85.3%	193.172	2.63e-48	95,113,956	95,114,144	89.52%
188	85.2%	193.172	2.63e-48	95,119,257	95,119,444	89.52%
188	85.2%	193.172	2.63e-48	95,121,554	95,121,741	89.52%
188	85.2%	193.172	2.63e-48	95,128,186	95,128,373	89.52%
188	85.2%	193.172	2.63e-48	95,138,394	95,138,581	89.52%
189	85.2%	193.172	2.63e-48	95,142,106	95,142,294	89.52%
189	85.2%	193.172	2.63e-48	95,142,479	95,142,667	89.52%
189	85.2%	193.172	2.63e-48	95,143,099	95,143,287	89.52%
189	85.2%	193.172	2.63e-48	95,149,516	95,149,704	89.52%
189	85.2%	193.172	2.63e-48	95,151,643	95,151,831	89.52%
188	85.2%	193.172	2.63e-48	95,160,288	95,160,475	89.52%
188	85.2%	193.172	2.63e-48	95,166,456	95,166,643	89.52%
189	85.2%	193.172	2.63e-48	95,251,525	95,251,713	89.52%
188	85.2%	193.172	2.63e-48	95,257,206	95,257,393	89.52%
188	85.2%	193.172	2.63e-48	95,263,494	95,263,681	89.52%
188	85.2%	193.172	2.63e-48	95,269,951	95,270,138	89.52%
189	85.3%	193.172	2.63e-48	95,271,825	95,272,013	89.52%
188	85.2%	193.172	2.63e-48	95,277,126	95,277,313	89.52%
189	85.2%	193.172	2.63e-48	95,340,855	95,341,043	89.52%
189	85.2%	193.172	2.63e-48	95,351,045	95,351,233	89.52%
189	85.2%	193.172	2.63e-48	95,352,174	95,352,362	89.52%
188	85.2%	193.172	2.63e-48	95,355,754	95,355,941	89.52%
189	85.4%	193.172	2.63e-48	95,356,130	95,356,318	89.52%
189	85.2%	193.172	2.63e-48	95,358,896	95,359,084	89.52%
189	85.2%	193.172	2.63e-48	95,361,540	95,361,728	89.52%
191	85.0%	191.325	9.46e-48	93,457,114	93,457,304	90.48%
187	85.1%	191.325	9.46e-48	93,659,098	93,659,284	89.05%
187	85.1%	191.325	9.46e-48	93,664,787	93,664,973	89.05%
187	85.1%	191.325	9.46e-48	94,224,992	94,225,178	89.05%
187	85.1%	191.325	9.46e-48	94,283,138	94,283,324	89.05%
187	85.1%	191.325	9.46e-48	94,288,784	94,288,970	89.05%
187	85.1%	191.325	9.46e-48	94,304,131	94,304,317	89.05%
188	85.1%	191.325	9.46e-48	94,934,154	94,934,341	89.05%
184	85.4%	191.325	9.46e-48	95,217,880	95,218,063	87.62%
187	85.1%	189.479	3.40e-47	92,927,202	92,927,388	88.57%
187	85.1%	189.479	3.40e-47	92,950,891	92,951,077	88.57%
187	85.1%	189.479	3.40e-47	93,192,668	93,192,854	88.57%
187	85.1%	189.479	3.40e-47	93,282,108	93,282,294	88.57%
196	84.2%	189.479	3.40e-47	95,214,091	95,214,286	92.86%
196	84.2%	189.479	3.40e-47	95,324,556	95,324,751	92.86%
196	84.2%	189.479	3.40e-47	95,326,614	95,326,809	92.86%
196	84.2%	189.479	3.40e-47	95,328,672	95,328,867	92.86%
196	84.2%	189.479	3.40e-47	95,330,520	95,330,715	92.86%
196	84.2%	189.479	3.40e-47	95,332,368	95,332,563	92.86%
196	84.2%	189.479	3.40e-47	95,339,338	95,339,533	92.86%
189	84.7%	187.632	1.22e-46	92,604,363	92,604,551	89.52%
189	84.7%	187.632	1.22e-46	92,613,014	92,613,202	89.52%
189	84.7%	187.632	1.22e-46	92,622,394	92,622,582	89.52%
189	84.7%	187.632	1.22e-46	92,625,010	92,625,198	89.52%
189	84.7%	187.632	1.22e-46	92,635,073	92,635,261	89.52%
189	84.7%	187.632	1.22e-46	92,638,069	92,638,257	89.52%
189	84.7%	187.632	1.22e-46	92,642,928	92,643,116	89.52%
189	84.7%	187.632	1.22e-46	92,651,222	92,651,410	89.52%
189	84.7%	187.632	1.22e-46	92,665,056	92,665,244	89.52%
189	84.7%	187.632	1.22e-46	92,667,672	92,667,860	89.52%
189	84.7%	187.632	1.22e-46	92,677,735	92,677,923	89.52%
189	84.7%	187.632	1.22e-46	92,685,590	92,685,778	89.52%
189	84.7%	187.632	1.22e-46	92,696,962	92,697,150	89.52%
189	84.7%	187.632	1.22e-46	92,699,630	92,699,818	89.52%
189	84.7%	187.632	1.22e-46	92,702,545	92,702,733	89.52%
189	84.7%	187.632	1.22e-46	92,712,886	92,713,074	89.52%
189	84.7%	187.632	1.22e-46	92,721,263	92,721,451	89.52%
189	84.7%	187.632	1.22e-46	92,732,149	92,732,337	89.52%
189	84.7%	187.632	1.22e-46	92,734,765	92,734,953	89.52%
189	84.7%	187.632	1.22e-46	92,744,828	92,745,016	89.52%
189	84.7%	187.632	1.22e-46	92,752,683	92,752,871	89.52%
189	84.7%	187.632	1.22e-46	92,762,012	92,762,200	89.52%
189	84.7%	187.632	1.22e-46	92,773,239	92,773,427	89.52%
189	84.7%	187.632	1.22e-46	92,786,511	92,786,699	89.52%
189	84.7%	187.632	1.22e-46	92,789,052	92,789,240	89.52%
189	84.7%	187.632	1.22e-46	92,820,356	92,820,544	89.52%
189	84.7%	187.632	1.22e-46	92,827,721	92,827,909	89.52%
189	84.7%	187.632	1.22e-46	92,839,088	92,839,276	89.52%
189	84.7%	187.632	1.22e-46	92,842,507	92,842,695	89.52%
189	84.7%	187.632	1.22e-46	92,848,915	92,849,103	89.52%
189	84.7%	187.632	1.22e-46	92,858,978	92,859,166	89.52%
189	84.7%	187.632	1.22e-46	92,866,833	92,867,021	89.52%
189	84.7%	187.632	1.22e-46	92,934,169	92,934,357	89.52%
189	84.7%	187.632	1.22e-46	92,936,427	92,936,615	89.52%
189	84.7%	187.632	1.22e-46	92,957,858	92,958,046	89.52%
189	84.7%	187.632	1.22e-46	92,960,116	92,960,304	89.52%
189	84.7%	187.632	1.22e-46	93,002,666	93,002,854	89.52%
188	84.7%	187.632	1.22e-46	93,018,078	93,018,265	89.52%
189	84.7%	187.632	1.22e-46	93,032,707	93,032,895	89.52%
189	84.7%	187.632	1.22e-46	93,045,068	93,045,256	89.52%
189	84.7%	187.632	1.22e-46	93,061,303	93,061,491	89.52%
189	84.7%	187.632	1.22e-46	93,072,702	93,072,890	89.52%
188	84.7%	187.632	1.22e-46	93,092,289	93,092,476	89.52%
188	84.7%	187.632	1.22e-46	93,210,740	93,210,927	89.52%
189	84.7%	187.632	1.22e-46	93,212,077	93,212,265	89.52%
188	84.7%	187.632	1.22e-46	93,215,459	93,215,646	89.52%
188	84.7%	187.632	1.22e-46	93,298,304	93,298,491	89.52%
189	84.7%	187.632	1.22e-46	93,405,420	93,405,608	89.52%
188	84.7%	187.632	1.22e-46	93,408,848	93,409,035	89.52%
189	84.7%	187.632	1.22e-46	93,436,904	93,437,092	89.52%
188	84.7%	187.632	1.22e-46	93,437,785	93,437,972	89.52%
189	84.7%	187.632	1.22e-46	93,458,321	93,458,509	89.52%
189	84.7%	187.632	1.22e-46	93,489,692	93,489,880	89.52%
188	84.7%	187.632	1.22e-46	93,490,573	93,490,760	89.52%
189	84.7%	187.632	1.22e-46	93,511,109	93,511,297	89.52%
189	84.7%	187.632	1.22e-46	93,520,319	93,520,507	89.52%
188	84.9%	187.632	1.22e-46	93,521,200	93,521,387	89.52%
189	84.7%	187.632	1.22e-46	93,601,504	93,601,692	89.52%
188	84.7%	187.632	1.22e-46	93,602,385	93,602,572	89.52%
188	84.7%	187.632	1.22e-46	93,644,018	93,644,205	89.52%
188	84.7%	187.632	1.22e-46	93,658,846	93,659,033	89.52%
188	84.7%	187.632	1.22e-46	93,664,535	93,664,722	89.52%
189	84.7%	187.632	1.22e-46	93,668,293	93,668,481	89.52%
188	84.7%	187.632	1.22e-46	93,668,923	93,669,110	89.52%
188	84.7%	187.632	1.22e-46	93,669,174	93,669,361	89.52%
189	84.7%	187.632	1.22e-46	93,671,394	93,671,582	89.52%
188	84.7%	187.632	1.22e-46	93,690,348	93,690,535	89.52%
189	84.7%	187.632	1.22e-46	93,692,978	93,693,166	89.52%
188	84.7%	187.632	1.22e-46	93,693,608	93,693,795	89.52%
189	84.7%	187.632	1.22e-46	93,695,324	93,695,512	89.52%
189	84.7%	187.632	1.22e-46	93,720,311	93,720,499	89.52%
188	84.7%	187.632	1.22e-46	93,720,941	93,721,128	89.52%
189	84.7%	187.632	1.22e-46	93,725,670	93,725,858	89.52%
188	84.7%	187.632	1.22e-46	93,741,465	93,741,652	89.52%
189	84.7%	187.632	1.22e-46	93,746,635	93,746,823	89.52%
188	84.7%	187.632	1.22e-46	93,750,063	93,750,250	89.52%
189	84.7%	187.632	1.22e-46	93,773,606	93,773,794	89.52%
189	84.7%	187.632	1.22e-46	93,786,736	93,786,924	89.52%
188	84.7%	187.632	1.22e-46	93,787,366	93,787,553	89.52%
188	84.7%	187.632	1.22e-46	93,787,617	93,787,804	89.52%
188	84.7%	187.632	1.22e-46	93,793,592	93,793,779	89.52%
188	84.7%	187.632	1.22e-46	93,907,457	93,907,644	89.52%
188	84.7%	187.632	1.22e-46	93,917,823	93,918,010	89.52%
188	84.7%	187.632	1.22e-46	93,918,074	93,918,261	89.52%
189	84.7%	187.632	1.22e-46	93,927,250	93,927,438	89.52%
188	84.7%	187.632	1.22e-46	93,927,880	93,928,067	89.52%
188	84.7%	187.632	1.22e-46	93,928,131	93,928,318	89.52%
189	84.7%	187.632	1.22e-46	93,943,107	93,943,295	89.52%
188	84.7%	187.632	1.22e-46	93,943,737	93,943,924	89.52%
189	84.7%	187.632	1.22e-46	93,947,878	93,948,066	89.52%
188	84.7%	187.632	1.22e-46	93,948,759	93,948,946	89.52%
189	84.7%	187.632	1.22e-46	93,950,979	93,951,167	89.52%
189	84.7%	187.632	1.22e-46	93,973,473	93,973,661	89.52%
188	84.7%	187.632	1.22e-46	93,976,901	93,977,088	89.52%
189	84.7%	187.632	1.22e-46	93,993,174	93,993,362	89.52%
189	84.7%	187.632	1.22e-46	94,000,533	94,000,721	89.52%
189	84.7%	187.632	1.22e-46	94,020,989	94,021,177	89.52%
189	84.7%	187.632	1.22e-46	94,151,572	94,151,760	89.52%
188	84.7%	187.632	1.22e-46	94,155,000	94,155,187	89.52%
189	84.7%	187.632	1.22e-46	94,161,729	94,161,917	89.52%
188	84.7%	187.632	1.22e-46	94,165,157	94,165,344	89.52%
189	84.7%	187.632	1.22e-46	94,176,931	94,177,119	89.52%
188	84.7%	187.632	1.22e-46	94,179,608	94,179,795	89.52%
188	84.7%	187.632	1.22e-46	94,179,859	94,180,046	89.52%
189	84.7%	187.632	1.22e-46	94,187,467	94,187,655	89.52%
188	84.7%	187.632	1.22e-46	94,190,895	94,191,082	89.52%
188	84.7%	187.632	1.22e-46	94,206,883	94,207,070	89.52%
188	84.7%	187.632	1.22e-46	94,221,687	94,221,874	89.52%
188	84.7%	187.632	1.22e-46	94,229,669	94,229,856	89.52%
188	84.7%	187.632	1.22e-46	94,232,555	94,232,742	89.52%
188	84.7%	187.632	1.22e-46	94,232,806	94,232,993	89.52%
189	84.7%	187.632	1.22e-46	94,240,832	94,241,020	89.52%
188	84.7%	187.632	1.22e-46	94,241,462	94,241,649	89.52%
189	84.7%	187.632	1.22e-46	94,306,513	94,306,701	89.52%
188	84.7%	187.632	1.22e-46	94,307,394	94,307,581	89.52%
188	84.7%	187.632	1.22e-46	94,312,287	94,312,474	89.52%
189	84.7%	187.632	1.22e-46	94,347,280	94,347,468	89.52%
188	84.7%	187.632	1.22e-46	94,353,287	94,353,474	89.52%
189	84.7%	187.632	1.22e-46	94,355,547	94,355,735	89.52%
188	84.7%	187.632	1.22e-46	94,356,177	94,356,364	89.52%
188	84.7%	187.632	1.22e-46	94,361,142	94,361,329	89.52%
189	84.7%	187.632	1.22e-46	94,363,402	94,363,590	89.52%
188	84.7%	187.632	1.22e-46	94,364,032	94,364,219	89.52%
188	84.7%	187.632	1.22e-46	94,372,692	94,372,879	89.52%
188	84.7%	187.632	1.22e-46	94,372,943	94,373,130	89.52%
189	84.7%	187.632	1.22e-46	94,384,842	94,385,030	89.52%
188	84.7%	187.632	1.22e-46	94,389,865	94,390,052	89.52%
189	84.7%	187.632	1.22e-46	94,392,125	94,392,313	89.52%
188	84.7%	187.632	1.22e-46	94,392,755	94,392,942	89.52%
189	84.7%	187.632	1.22e-46	94,495,873	94,496,061	89.52%
188	84.7%	187.632	1.22e-46	94,496,503	94,496,690	89.52%
188	84.7%	187.632	1.22e-46	94,496,754	94,496,941	89.52%
188	84.7%	187.632	1.22e-46	94,502,933	94,503,120	89.52%
188	84.7%	187.632	1.22e-46	94,601,298	94,601,485	89.52%
189	84.7%	187.632	1.22e-46	94,614,367	94,614,555	89.52%
188	84.7%	187.632	1.22e-46	94,617,795	94,617,982	89.52%
188	84.7%	187.632	1.22e-46	94,628,521	94,628,708	89.52%
188	84.7%	187.632	1.22e-46	94,644,857	94,645,044	89.52%
188	84.7%	187.632	1.22e-46	94,652,471	94,652,658	89.52%
188	84.7%	187.632	1.22e-46	94,677,385	94,677,572	89.52%
189	84.7%	187.632	1.22e-46	94,678,013	94,678,201	89.52%
188	84.7%	187.632	1.22e-46	94,681,236	94,681,423	89.52%
189	84.7%	187.632	1.22e-46	94,681,864	94,682,052	89.52%
188	84.7%	187.632	1.22e-46	94,685,838	94,686,025	89.52%
189	84.7%	187.632	1.22e-46	94,716,310	94,716,498	89.52%
189	84.7%	187.632	1.22e-46	94,725,465	94,725,653	89.52%
189	84.7%	187.632	1.22e-46	94,740,246	94,740,434	89.52%
188	84.7%	187.632	1.22e-46	94,741,714	94,741,901	89.52%
189	84.7%	187.632	1.22e-46	94,743,460	94,743,648	89.52%
188	84.7%	187.632	1.22e-46	94,744,048	94,744,235	89.52%
188	84.7%	187.632	1.22e-46	94,748,222	94,748,409	89.52%
189	84.7%	187.632	1.22e-46	94,757,468	94,757,656	89.52%
189	84.7%	187.632	1.22e-46	94,785,913	94,786,101	89.52%
189	84.7%	187.632	1.22e-46	94,787,409	94,787,597	89.52%
189	84.7%	187.632	1.22e-46	94,805,108	94,805,296	89.52%
189	84.7%	187.632	1.22e-46	94,806,604	94,806,792	89.52%
189	84.7%	187.632	1.22e-46	94,824,078	94,824,266	89.52%
189	84.7%	187.632	1.22e-46	94,824,829	94,825,017	89.52%
189	84.7%	187.632	1.22e-46	94,828,588	94,828,776	89.52%
189	84.7%	187.632	1.22e-46	94,830,467	94,830,655	89.52%
189	84.7%	187.632	1.22e-46	94,835,600	94,835,788	89.52%
189	84.7%	187.632	1.22e-46	94,836,351	94,836,539	89.52%
189	84.7%	187.632	1.22e-46	94,839,732	94,839,920	89.52%
189	84.7%	187.632	1.22e-46	94,846,371	94,846,559	89.52%
189	84.7%	187.632	1.22e-46	94,858,203	94,858,391	89.52%
189	84.7%	187.632	1.22e-46	94,858,869	94,859,057	89.52%
188	84.7%	187.632	1.22e-46	94,883,365	94,883,552	89.52%
189	84.7%	187.632	1.22e-46	94,887,118	94,887,306	89.52%
189	84.7%	187.632	1.22e-46	94,906,548	94,906,736	89.52%
189	84.7%	187.632	1.22e-46	94,906,925	94,907,113	89.52%
189	84.7%	187.632	1.22e-46	94,912,172	94,912,360	89.52%
189	84.7%	187.632	1.22e-46	94,930,560	94,930,748	89.52%
189	84.7%	187.632	1.22e-46	94,939,580	94,939,768	89.52%
189	84.7%	187.632	1.22e-46	94,939,958	94,940,146	89.52%
189	84.7%	187.632	1.22e-46	94,941,454	94,941,642	89.52%
189	84.7%	187.632	1.22e-46	94,943,329	94,943,517	89.52%
189	84.7%	187.632	1.22e-46	94,945,208	94,945,396	89.52%
189	84.7%	187.632	1.22e-46	95,007,240	95,007,428	89.52%
189	84.7%	187.632	1.22e-46	95,008,749	95,008,937	89.52%
189	84.7%	187.632	1.22e-46	95,010,125	95,010,313	89.52%
188	84.7%	187.632	1.22e-46	95,018,019	95,018,206	89.52%
189	84.7%	187.632	1.22e-46	95,027,403	95,027,591	89.52%
189	84.7%	187.632	1.22e-46	95,031,165	95,031,353	89.52%
189	84.7%	187.632	1.22e-46	95,032,541	95,032,729	89.52%
188	84.7%	187.632	1.22e-46	95,040,435	95,040,622	89.52%
188	84.7%	187.632	1.22e-46	95,046,941	95,047,128	89.52%
189	84.7%	187.632	1.22e-46	95,049,818	95,050,006	89.52%
189	84.7%	187.632	1.22e-46	95,053,573	95,053,761	89.52%
189	84.7%	187.632	1.22e-46	95,060,804	95,060,992	89.52%
189	84.7%	187.632	1.22e-46	95,079,994	95,080,182	89.52%
189	84.7%	187.632	1.22e-46	95,081,504	95,081,692	89.52%
188	84.7%	187.632	1.22e-46	95,091,898	95,092,085	89.52%
188	84.7%	187.632	1.22e-46	95,094,023	95,094,210	89.52%
188	84.7%	187.632	1.22e-46	95,106,447	95,106,634	89.52%
188	84.7%	187.632	1.22e-46	95,108,577	95,108,764	89.52%
188	84.7%	187.632	1.22e-46	95,111,831	95,112,018	89.52%
189	84.7%	187.632	1.22e-46	95,116,708	95,116,896	89.52%
188	84.7%	187.632	1.22e-46	95,117,338	95,117,525	89.52%
189	84.7%	187.632	1.22e-46	95,133,515	95,133,703	89.52%
189	84.7%	187.632	1.22e-46	95,138,645	95,138,833	89.52%
189	84.7%	187.632	1.22e-46	95,148,388	95,148,576	89.52%
189	84.7%	187.632	1.22e-46	95,152,020	95,152,208	89.52%
189	84.7%	187.632	1.22e-46	95,156,536	95,156,724	89.52%
189	84.7%	187.632	1.22e-46	95,174,359	95,174,547	89.52%
189	84.7%	187.632	1.22e-46	95,208,092	95,208,280	89.52%
189	84.7%	187.632	1.22e-46	95,226,732	95,226,920	89.52%
189	84.7%	187.632	1.22e-46	95,245,140	95,245,328	89.52%
188	84.7%	187.632	1.22e-46	95,256,955	95,257,142	89.52%
188	84.7%	187.632	1.22e-46	95,259,080	95,259,267	89.52%
188	84.7%	187.632	1.22e-46	95,267,569	95,267,756	89.52%
188	84.7%	187.632	1.22e-46	95,269,700	95,269,887	89.52%
189	84.7%	187.632	1.22e-46	95,274,577	95,274,765	89.52%
188	84.7%	187.632	1.22e-46	95,275,207	95,275,394	89.52%
189	84.7%	187.632	1.22e-46	95,286,211	95,286,399	89.52%
189	84.7%	187.632	1.22e-46	95,287,340	95,287,528	89.52%
189	84.7%	187.632	1.22e-46	95,292,122	95,292,310	89.52%
189	84.7%	187.632	1.22e-46	95,294,012	95,294,200	89.52%
189	84.7%	187.632	1.22e-46	95,297,619	95,297,807	89.52%
189	84.7%	187.632	1.22e-46	95,307,061	95,307,249	89.52%
189	84.7%	187.632	1.22e-46	95,316,503	95,316,691	89.52%
189	84.7%	187.632	1.22e-46	95,337,078	95,337,266	89.52%
189	84.9%	187.632	1.22e-46	95,341,821	95,342,009	89.52%
189	84.7%	187.632	1.22e-46	95,345,971	95,346,159	89.52%
189	84.7%	187.632	1.22e-46	95,346,727	95,346,915	89.52%
189	84.7%	187.632	1.22e-46	95,347,273	95,347,461	89.52%
189	84.7%	187.632	1.22e-46	95,348,029	95,348,217	89.52%
189	84.7%	187.632	1.22e-46	95,349,163	95,349,351	89.52%
189	84.9%	187.632	1.22e-46	95,349,919	95,350,107	89.52%
188	84.7%	187.632	1.22e-46	95,353,867	95,354,054	89.52%
189	84.7%	187.632	1.22e-46	95,354,999	95,355,187	89.52%
189	84.7%	187.632	1.22e-46	95,359,273	95,359,461	89.52%
189	84.7%	187.632	1.22e-46	95,360,407	95,360,595	89.52%
187	84.7%	185.785	4.40e-46	92,604,993	92,605,179	89.52%
188	84.6%	185.785	4.40e-46	92,768,281	92,768,468	89.05%
188	84.6%	185.785	4.40e-46	92,774,621	92,774,808	89.05%
191	84.5%	185.785	4.40e-46	92,919,431	92,919,621	90.48%
191	84.5%	185.785	4.40e-46	92,924,312	92,924,502	90.48%
191	84.5%	185.785	4.40e-46	92,926,200	92,926,390	90.48%
191	84.5%	185.785	4.40e-46	92,947,246	92,947,436	90.48%
191	84.5%	185.785	4.40e-46	92,949,889	92,950,079	90.48%
191	84.5%	185.785	4.40e-46	92,974,334	92,974,524	90.48%
191	84.5%	185.785	4.40e-46	92,976,759	92,976,949	90.48%
191	84.5%	185.785	4.40e-46	92,978,475	92,978,665	90.48%
191	84.5%	185.785	4.40e-46	92,980,522	92,980,712	90.48%
191	84.5%	185.785	4.40e-46	92,982,238	92,982,428	90.48%
191	84.5%	185.785	4.40e-46	92,983,954	92,984,144	90.48%
191	84.5%	185.785	4.40e-46	92,985,670	92,985,860	90.48%
191	84.5%	185.785	4.40e-46	92,987,717	92,987,907	90.48%
191	84.5%	185.785	4.40e-46	92,989,433	92,989,623	90.48%
191	84.5%	185.785	4.40e-46	92,991,149	92,991,339	90.48%
191	84.5%	185.785	4.40e-46	92,997,701	92,997,891	90.48%
191	84.5%	185.785	4.40e-46	93,009,684	93,009,874	90.48%
191	84.5%	185.785	4.40e-46	93,026,772	93,026,962	90.48%
191	84.5%	185.785	4.40e-46	93,030,913	93,031,103	90.48%
191	84.5%	185.785	4.40e-46	93,040,103	93,040,293	90.48%
191	84.5%	185.785	4.40e-46	93,051,502	93,051,692	90.48%
191	84.5%	185.785	4.40e-46	93,056,338	93,056,528	90.48%
191	84.5%	185.785	4.40e-46	93,067,737	93,067,927	90.48%
191	84.5%	185.785	4.40e-46	93,128,337	93,128,527	90.48%
191	84.5%	185.785	4.40e-46	93,130,053	93,130,243	90.48%
191	84.5%	185.785	4.40e-46	93,132,893	93,133,083	90.48%
191	84.5%	185.785	4.40e-46	93,134,781	93,134,971	90.48%
191	84.5%	185.785	4.40e-46	93,136,497	93,136,687	90.48%
191	84.5%	185.785	4.40e-46	93,139,337	93,139,527	90.48%
191	84.5%	185.785	4.40e-46	93,141,226	93,141,416	90.48%
191	84.5%	185.785	4.40e-46	93,142,942	93,143,132	90.48%
191	84.5%	185.785	4.40e-46	93,146,160	93,146,350	90.48%
191	84.5%	185.785	4.40e-46	93,152,234	93,152,424	90.48%
191	84.5%	185.785	4.40e-46	93,155,994	93,156,184	90.48%
191	84.5%	185.785	4.40e-46	93,168,378	93,168,568	90.48%
191	84.5%	185.785	4.40e-46	93,172,729	93,172,919	90.48%
191	84.5%	185.785	4.40e-46	93,176,329	93,176,519	90.48%
191	84.5%	185.785	4.40e-46	93,186,953	93,187,143	90.48%
191	84.5%	185.785	4.40e-46	93,191,079	93,191,269	90.48%
188	84.6%	185.785	4.40e-46	93,217,180	93,217,367	89.05%
191	84.5%	185.785	4.40e-46	93,230,300	93,230,490	90.48%
191	84.5%	185.785	4.40e-46	93,232,016	93,232,206	90.48%
191	84.5%	185.785	4.40e-46	93,234,856	93,235,046	90.48%
191	84.5%	185.785	4.40e-46	93,239,012	93,239,202	90.48%
191	84.5%	185.785	4.40e-46	93,240,728	93,240,918	90.48%
191	84.5%	185.785	4.40e-46	93,243,946	93,244,136	90.48%
191	84.5%	185.785	4.40e-46	93,247,548	93,247,738	90.48%
191	84.5%	185.785	4.40e-46	93,253,622	93,253,812	90.48%
191	84.5%	185.785	4.40e-46	93,269,399	93,269,589	90.48%
191	84.5%	185.785	4.40e-46	93,272,239	93,272,429	90.48%
191	84.5%	185.785	4.40e-46	93,276,394	93,276,584	90.48%
191	84.5%	185.785	4.40e-46	93,280,519	93,280,709	90.48%
191	84.5%	185.785	4.40e-46	93,312,993	93,313,183	90.48%
191	84.5%	185.785	4.40e-46	93,314,709	93,314,899	90.48%
191	84.5%	185.785	4.40e-46	93,317,549	93,317,739	90.48%
191	84.5%	185.785	4.40e-46	93,321,705	93,321,895	90.48%
191	84.5%	185.785	4.40e-46	93,323,421	93,323,611	90.48%
191	84.5%	185.785	4.40e-46	93,325,888	93,326,078	90.48%
191	84.5%	185.785	4.40e-46	93,329,490	93,329,680	90.48%
191	84.5%	185.785	4.40e-46	93,334,806	93,334,996	90.48%
191	84.5%	185.785	4.40e-46	93,340,450	93,340,640	90.48%
191	84.5%	185.785	4.40e-46	93,365,343	93,365,533	90.48%
191	84.5%	185.785	4.40e-46	93,368,943	93,369,133	90.48%
191	84.5%	185.785	4.40e-46	93,384,449	93,384,639	90.48%
191	84.5%	185.785	4.40e-46	93,388,575	93,388,765	90.48%
191	84.5%	185.785	4.40e-46	93,391,218	93,391,408	90.48%
191	84.5%	185.785	4.40e-46	93,394,808	93,394,998	90.48%
191	84.5%	185.785	4.40e-46	93,397,451	93,397,641	90.48%
191	84.5%	185.785	4.40e-46	93,420,552	93,420,742	90.48%
191	84.5%	185.785	4.40e-46	93,422,268	93,422,458	90.48%
191	84.5%	185.785	4.40e-46	93,453,717	93,453,907	90.48%
188	84.6%	185.785	4.40e-46	93,460,672	93,460,859	89.05%
191	84.5%	185.785	4.40e-46	93,463,899	93,464,089	90.48%
191	84.5%	185.785	4.40e-46	93,473,718	93,473,908	90.48%
191	84.5%	185.785	4.40e-46	93,475,434	93,475,624	90.48%
191	84.5%	185.785	4.40e-46	93,506,505	93,506,695	90.48%
191	84.5%	185.785	4.40e-46	93,509,902	93,510,092	90.48%
188	84.6%	185.785	4.40e-46	93,513,460	93,513,647	89.05%
191	84.5%	185.785	4.40e-46	93,516,687	93,516,877	90.48%
188	84.6%	185.785	4.40e-46	93,522,670	93,522,857	89.05%
191	84.5%	185.785	4.40e-46	93,533,558	93,533,748	90.48%
191	84.5%	185.785	4.40e-46	93,538,616	93,538,806	90.48%
191	84.5%	185.785	4.40e-46	93,541,461	93,541,651	90.48%
191	84.5%	185.785	4.40e-46	93,545,271	93,545,461	90.48%
191	84.5%	185.785	4.40e-46	93,551,471	93,551,661	90.48%
188	84.6%	185.785	4.40e-46	93,556,536	93,556,723	89.05%
191	84.5%	185.785	4.40e-46	93,558,630	93,558,820	90.48%
191	84.5%	185.785	4.40e-46	93,560,896	93,561,086	90.48%
191	84.5%	185.785	4.40e-46	93,577,599	93,577,789	90.48%
191	84.5%	185.785	4.40e-46	93,586,437	93,586,627	90.48%
188	84.6%	185.785	4.40e-46	93,603,855	93,604,042	89.05%
188	84.6%	185.785	4.40e-46	93,607,147	93,607,334	89.05%
188	84.6%	185.785	4.40e-46	93,622,940	93,623,127	89.05%
191	84.5%	185.785	4.40e-46	93,631,442	93,631,632	90.48%
191	84.5%	185.785	4.40e-46	93,643,850	93,644,040	90.48%
191	84.5%	185.785	4.40e-46	93,644,983	93,645,173	90.48%
191	84.5%	185.785	4.40e-46	93,649,109	93,649,299	90.48%
191	84.5%	185.785	4.40e-46	93,651,753	93,651,943	90.48%
188	84.6%	185.785	4.40e-46	93,670,644	93,670,831	89.05%
191	84.5%	185.785	4.40e-46	93,677,237	93,677,427	90.48%
191	84.5%	185.785	4.40e-46	93,679,881	93,680,071	90.48%
191	84.5%	185.785	4.40e-46	93,684,008	93,684,198	90.48%
191	84.5%	185.785	4.40e-46	93,685,299	93,685,489	90.48%
191	84.5%	185.785	4.40e-46	93,689,425	93,689,615	90.48%
188	84.6%	185.785	4.40e-46	93,694,574	93,694,761	89.05%
191	84.5%	185.785	4.40e-46	93,703,056	93,703,246	90.48%
191	84.5%	185.785	4.40e-46	93,705,700	93,705,890	90.48%
191	84.5%	185.785	4.40e-46	93,709,826	93,710,016	90.48%
191	84.5%	185.785	4.40e-46	93,712,470	93,712,660	90.48%
191	84.5%	185.785	4.40e-46	93,714,186	93,714,376	90.48%
191	84.5%	185.785	4.40e-46	93,757,831	93,758,021	90.48%
191	84.5%	185.785	4.40e-46	93,759,547	93,759,737	90.48%
191	84.5%	185.785	4.40e-46	93,768,641	93,768,831	90.48%
188	84.6%	185.785	4.40e-46	93,775,957	93,776,144	89.05%
187	84.7%	185.785	4.40e-46	93,777,085	93,777,271	89.52%
188	84.6%	185.785	4.40e-46	93,780,306	93,780,493	89.05%
188	84.6%	185.785	4.40e-46	93,789,087	93,789,274	89.05%
191	84.5%	185.785	4.40e-46	93,803,368	93,803,558	90.48%
191	84.5%	185.785	4.40e-46	93,806,418	93,806,608	90.48%
191	84.5%	185.785	4.40e-46	93,811,707	93,811,897	90.48%
191	84.5%	185.785	4.40e-46	93,824,414	93,824,604	90.48%
191	84.5%	185.785	4.40e-46	93,826,130	93,826,320	90.48%
191	84.5%	185.785	4.40e-46	93,828,970	93,829,160	90.48%
191	84.5%	185.785	4.40e-46	93,833,881	93,834,071	90.48%
191	84.5%	185.785	4.40e-46	93,835,597	93,835,787	90.48%
191	84.5%	185.785	4.40e-46	93,837,103	93,837,293	90.48%
191	84.5%	185.785	4.40e-46	93,839,943	93,840,133	90.48%
191	84.5%	185.785	4.40e-46	93,846,597	93,846,787	90.48%
191	84.5%	185.785	4.40e-46	93,855,421	93,855,611	90.48%
191	84.5%	185.785	4.40e-46	93,858,270	93,858,460	90.48%
191	84.5%	185.785	4.40e-46	93,868,250	93,868,440	90.48%
191	84.5%	185.785	4.40e-46	93,870,896	93,871,086	90.48%
191	84.5%	185.785	4.40e-46	93,880,867	93,881,057	90.48%
191	84.5%	185.785	4.40e-46	93,887,058	93,887,248	90.48%
191	84.5%	185.785	4.40e-46	93,895,139	93,895,329	90.48%
191	84.5%	185.785	4.40e-46	93,900,935	93,901,125	90.48%
191	84.5%	185.785	4.40e-46	93,904,865	93,905,055	90.48%
191	84.5%	185.785	4.40e-46	93,912,228	93,912,418	90.48%
188	84.6%	185.785	4.40e-46	93,919,544	93,919,731	89.05%
188	84.6%	185.785	4.40e-46	93,922,836	93,923,023	89.05%
188	84.6%	185.785	4.40e-46	93,929,601	93,929,788	89.05%
188	84.6%	185.785	4.40e-46	93,932,893	93,933,080	89.05%
191	84.5%	185.785	4.40e-46	93,940,187	93,940,377	90.48%
188	84.6%	185.785	4.40e-46	93,950,229	93,950,416	89.05%
191	84.5%	185.785	4.40e-46	93,964,152	93,964,342	90.48%
191	84.5%	185.785	4.40e-46	93,984,670	93,984,860	90.48%
191	84.5%	185.785	4.40e-46	93,986,386	93,986,576	90.48%
191	84.5%	185.785	4.40e-46	93,989,226	93,989,416	90.48%
191	84.5%	185.785	4.40e-46	93,992,345	93,992,535	90.48%
191	84.5%	185.785	4.40e-46	94,012,108	94,012,298	90.48%
191	84.5%	185.785	4.40e-46	94,013,824	94,014,014	90.48%
191	84.5%	185.785	4.40e-46	94,015,325	94,015,515	90.48%
191	84.5%	185.785	4.40e-46	94,017,041	94,017,231	90.48%
191	84.5%	185.785	4.40e-46	94,020,160	94,020,350	90.48%
191	84.5%	185.785	4.40e-46	94,041,924	94,042,114	90.48%
191	84.5%	185.785	4.40e-46	94,044,764	94,044,954	90.48%
191	84.5%	185.785	4.40e-46	94,045,897	94,046,087	90.48%
191	84.5%	185.785	4.40e-46	94,048,359	94,048,549	90.48%
188	84.6%	185.785	4.40e-46	94,055,155	94,055,342	89.05%
191	84.5%	185.785	4.40e-46	94,068,884	94,069,074	90.48%
191	84.5%	185.785	4.40e-46	94,070,458	94,070,648	90.48%
191	84.5%	185.785	4.40e-46	94,073,298	94,073,488	90.48%
191	84.5%	185.785	4.40e-46	94,077,075	94,077,265	90.48%
191	84.5%	185.785	4.40e-46	94,078,649	94,078,839	90.48%
191	84.5%	185.785	4.40e-46	94,083,934	94,084,124	90.48%
191	84.5%	185.785	4.40e-46	94,085,650	94,085,840	90.48%
191	84.5%	185.785	4.40e-46	94,088,117	94,088,307	90.48%
191	84.5%	185.785	4.40e-46	94,099,296	94,099,486	90.48%
191	84.5%	185.785	4.40e-46	94,104,343	94,104,533	90.48%
191	84.5%	185.785	4.40e-46	94,111,113	94,111,303	90.48%
191	84.5%	185.785	4.40e-46	94,115,239	94,115,429	90.48%
191	84.5%	185.785	4.40e-46	94,117,841	94,118,031	90.48%
191	84.5%	185.785	4.40e-46	94,119,556	94,119,746	90.48%
191	84.5%	185.785	4.40e-46	94,122,196	94,122,386	90.48%
191	84.5%	185.785	4.40e-46	94,124,462	94,124,652	90.48%
191	84.5%	185.785	4.40e-46	94,130,533	94,130,723	90.48%
191	84.5%	185.785	4.40e-46	94,140,083	94,140,273	90.48%
191	84.5%	185.785	4.40e-46	94,144,013	94,144,203	90.48%
191	84.5%	185.785	4.40e-46	94,172,558	94,172,748	90.48%
191	84.5%	185.785	4.40e-46	94,193,776	94,193,966	90.48%
191	84.5%	185.785	4.40e-46	94,200,909	94,201,099	90.48%
188	84.6%	185.785	4.40e-46	94,208,604	94,208,791	89.05%
188	84.6%	185.785	4.40e-46	94,234,276	94,234,463	89.05%
188	84.6%	185.785	4.40e-46	94,242,932	94,243,119	89.05%
191	84.5%	185.785	4.40e-46	94,246,884	94,247,074	90.48%
191	84.5%	185.785	4.40e-46	94,248,016	94,248,206	90.48%
191	84.5%	185.785	4.40e-46	94,253,286	94,253,476	90.48%
191	84.5%	185.785	4.40e-46	94,261,522	94,261,712	90.48%
191	84.5%	185.785	4.40e-46	94,263,788	94,263,978	90.48%
191	84.5%	185.785	4.40e-46	94,265,504	94,265,694	90.48%
191	84.5%	185.785	4.40e-46	94,267,220	94,267,410	90.48%
191	84.5%	185.785	4.40e-46	94,269,645	94,269,835	90.48%
191	84.5%	185.785	4.40e-46	94,272,070	94,272,260	90.48%
191	84.5%	185.785	4.40e-46	94,273,786	94,273,976	90.48%
188	84.6%	185.785	4.40e-46	94,313,630	94,313,817	89.05%
191	84.5%	185.785	4.40e-46	94,316,302	94,316,492	90.48%
191	84.5%	185.785	4.40e-46	94,317,434	94,317,624	90.48%
191	84.5%	185.785	4.40e-46	94,323,082	94,323,272	90.48%
191	84.5%	185.785	4.40e-46	94,335,039	94,335,229	90.48%
191	84.5%	185.785	4.40e-46	94,379,877	94,380,067	90.48%
188	84.6%	185.785	4.40e-46	94,504,654	94,504,841	89.05%
191	84.5%	185.785	4.40e-46	94,530,920	94,531,110	90.48%
191	84.5%	185.785	4.40e-46	94,536,407	94,536,597	90.48%
191	84.5%	185.785	4.40e-46	94,540,533	94,540,723	90.48%
191	84.5%	185.785	4.40e-46	94,543,373	94,543,563	90.48%
191	84.5%	185.785	4.40e-46	94,545,639	94,545,829	90.48%
191	84.5%	185.785	4.40e-46	94,549,387	94,549,577	90.48%
191	84.5%	185.785	4.40e-46	94,550,142	94,550,332	90.48%
191	84.5%	185.785	4.40e-46	94,552,408	94,552,598	90.48%
191	84.5%	185.785	4.40e-46	94,553,368	94,553,558	90.48%
191	84.5%	185.785	4.40e-46	94,555,835	94,556,025	90.48%
191	84.5%	185.785	4.40e-46	94,558,479	94,558,669	90.48%
191	84.5%	185.785	4.40e-46	94,559,439	94,559,629	90.48%
191	84.5%	185.785	4.40e-46	94,569,964	94,570,154	90.48%
191	84.5%	185.785	4.40e-46	94,572,230	94,572,420	90.48%
191	84.5%	185.785	4.40e-46	94,573,363	94,573,553	90.48%
191	84.5%	185.785	4.40e-46	94,576,003	94,576,193	90.48%
191	84.5%	185.785	4.40e-46	94,579,025	94,579,215	90.48%
191	84.5%	185.785	4.40e-46	94,581,665	94,581,855	90.48%
191	84.5%	185.785	4.40e-46	94,584,309	94,584,499	90.48%
191	84.5%	185.785	4.40e-46	94,588,806	94,588,996	90.48%
191	84.5%	185.785	4.40e-46	94,606,815	94,607,005	90.48%
191	84.5%	185.785	4.40e-46	94,622,566	94,622,756	90.48%
191	84.5%	185.785	4.40e-46	94,625,561	94,625,751	90.48%
188	84.6%	185.785	4.40e-46	94,649,841	94,650,028	89.05%
191	84.5%	185.785	4.40e-46	94,659,456	94,659,646	90.48%
188	84.6%	185.785	4.40e-46	94,667,891	94,668,078	89.05%
188	84.6%	185.785	4.40e-46	94,679,357	94,679,544	89.05%
188	84.6%	185.785	4.40e-46	94,683,208	94,683,395	89.05%
188	84.6%	185.785	4.40e-46	94,687,559	94,687,746	89.05%
191	84.5%	185.785	4.40e-46	94,692,818	94,693,008	90.48%
188	84.6%	185.785	4.40e-46	94,701,253	94,701,440	89.05%
188	84.6%	185.785	4.40e-46	94,709,851	94,710,038	89.05%
188	84.6%	185.785	4.40e-46	94,712,931	94,713,118	89.05%
188	84.6%	185.785	4.40e-46	94,822,698	94,822,885	89.05%
188	84.6%	185.785	4.40e-46	94,827,208	94,827,395	89.05%
188	84.6%	185.785	4.40e-46	94,833,848	94,834,035	89.05%
188	84.6%	185.785	4.40e-46	94,838,352	94,838,539	89.05%
188	84.6%	185.785	4.40e-46	94,844,619	94,844,806	89.05%
188	84.6%	185.785	4.40e-46	94,941,082	94,941,269	89.05%
188	84.6%	185.785	4.40e-46	94,982,305	94,982,492	89.05%
188	84.6%	185.785	4.40e-46	95,153,150	95,153,337	89.05%
194	84.0%	185.785	4.40e-46	95,204,398	95,204,591	91.43%
187	84.7%	185.785	4.40e-46	95,275,458	95,275,644	89.52%
191	84.5%	185.785	4.40e-46	95,276,580	95,276,770	90.48%
196	83.7%	183.939	1.58e-45	94,775,689	94,775,884	92.86%
196	83.7%	183.939	1.58e-45	94,788,900	94,789,095	92.86%
196	83.7%	183.939	1.58e-45	94,794,884	94,795,079	92.86%
196	83.7%	183.939	1.58e-45	94,808,095	94,808,290	92.86%
196	83.7%	183.939	1.58e-45	94,907,674	94,907,869	92.86%
196	83.9%	183.939	1.58e-45	94,977,553	94,977,748	92.86%
193	83.9%	183.939	1.58e-45	94,996,365	94,996,557	90.95%
187	84.7%	183.939	1.58e-45	95,140,522	95,140,708	88.57%
195	83.8%	183.939	1.58e-45	95,338,584	95,338,778	92.86%
196	83.7%	183.939	1.58e-45	95,359,644	95,359,839	92.86%
188	84.1%	182.092	5.69e-45	92,599,140	92,599,327	89.52%
189	84.1%	182.092	5.69e-45	92,614,553	92,614,741	89.52%
189	84.2%	182.092	5.69e-45	92,626,509	92,626,697	89.52%
189	84.1%	182.092	5.69e-45	92,630,214	92,630,402	89.52%
189	84.1%	182.092	5.69e-45	92,649,342	92,649,530	89.52%
188	84.2%	182.092	5.69e-45	92,658,144	92,658,331	89.52%
189	84.1%	182.092	5.69e-45	92,659,682	92,659,870	89.52%
189	84.2%	182.092	5.69e-45	92,669,171	92,669,359	89.52%
189	84.1%	182.092	5.69e-45	92,672,876	92,673,064	89.52%
189	84.1%	182.092	5.69e-45	92,680,731	92,680,919	89.52%
189	84.1%	182.092	5.69e-45	92,692,004	92,692,192	89.52%
189	84.1%	182.092	5.69e-45	92,698,501	92,698,689	89.52%
189	84.1%	182.092	5.69e-45	92,704,084	92,704,272	89.52%
189	84.1%	182.092	5.69e-45	92,705,964	92,706,152	89.52%
189	84.1%	182.092	5.69e-45	92,714,425	92,714,613	89.52%
189	84.1%	182.092	5.69e-45	92,719,477	92,719,665	89.52%
189	84.1%	182.092	5.69e-45	92,722,801	92,722,989	89.52%
188	84.1%	182.092	5.69e-45	92,725,059	92,725,246	89.52%
189	84.2%	182.092	5.69e-45	92,736,264	92,736,452	89.52%
189	84.1%	182.092	5.69e-45	92,739,969	92,740,157	89.52%
189	84.1%	182.092	5.69e-45	92,747,824	92,748,012	89.52%
189	84.1%	182.092	5.69e-45	92,759,097	92,759,285	89.52%
188	84.1%	182.092	5.69e-45	92,766,560	92,766,747	89.52%
189	84.1%	182.092	5.69e-45	92,786,133	92,786,321	89.52%
189	84.1%	182.092	5.69e-45	92,793,881	92,794,069	89.52%
189	84.1%	182.092	5.69e-45	92,798,740	92,798,928	89.52%
189	84.1%	182.092	5.69e-45	92,801,357	92,801,545	89.52%
188	84.1%	182.092	5.69e-45	92,813,772	92,813,959	89.52%
189	84.1%	182.092	5.69e-45	92,816,560	92,816,748	89.52%
189	84.1%	182.092	5.69e-45	92,834,135	92,834,323	89.52%
189	84.1%	182.092	5.69e-45	92,837,302	92,837,490	89.52%
189	84.1%	182.092	5.69e-45	92,840,627	92,840,815	89.52%
189	84.2%	182.092	5.69e-45	92,850,414	92,850,602	89.52%
189	84.1%	182.092	5.69e-45	92,854,119	92,854,307	89.52%
189	84.1%	182.092	5.69e-45	92,861,974	92,862,162	89.52%
189	84.2%	182.092	5.69e-45	93,014,650	93,014,838	89.52%
188	84.1%	182.092	5.69e-45	93,045,698	93,045,885	89.52%
188	84.1%	182.092	5.69e-45	93,061,933	93,062,120	89.52%
188	84.1%	182.092	5.69e-45	93,073,332	93,073,519	89.52%
188	84.0%	182.092	5.69e-45	93,077,683	93,077,870	89.52%
189	84.2%	182.092	5.69e-45	93,081,558	93,081,746	89.52%
189	84.1%	182.092	5.69e-45	93,127,371	93,127,559	89.52%
189	84.1%	182.092	5.69e-45	93,140,260	93,140,448	89.52%
189	84.1%	182.092	5.69e-45	93,160,849	93,161,037	89.52%
189	84.1%	182.092	5.69e-45	93,165,696	93,165,884	89.52%
189	84.2%	182.092	5.69e-45	93,197,377	93,197,565	89.52%
189	84.2%	182.092	5.69e-45	93,210,110	93,210,298	89.52%
189	84.1%	182.092	5.69e-45	93,238,424	93,238,612	89.52%
189	84.1%	182.092	5.69e-45	93,267,850	93,268,038	89.52%
189	84.2%	182.092	5.69e-45	93,287,573	93,287,761	89.52%
189	84.1%	182.092	5.69e-45	93,312,027	93,312,215	89.52%
189	84.1%	182.092	5.69e-45	93,321,117	93,321,305	89.52%
189	84.1%	182.092	5.69e-45	93,354,678	93,354,866	89.52%
189	84.1%	182.092	5.69e-45	93,359,994	93,360,182	89.52%
188	84.1%	182.092	5.69e-45	93,437,534	93,437,721	89.52%
189	84.1%	182.092	5.69e-45	93,448,625	93,448,813	89.52%
188	84.1%	182.092	5.69e-45	93,458,951	93,459,138	89.52%
188	84.1%	182.092	5.69e-45	93,490,322	93,490,509	89.52%
189	84.1%	182.092	5.69e-45	93,501,413	93,501,601	89.52%
188	84.1%	182.092	5.69e-45	93,511,739	93,511,926	89.52%
188	84.1%	182.092	5.69e-45	93,520,949	93,521,136	89.52%
188	84.0%	182.092	5.69e-45	93,525,300	93,525,487	89.52%
189	84.2%	182.092	5.69e-45	93,529,175	93,529,363	89.52%
188	84.1%	182.092	5.69e-45	93,602,134	93,602,321	89.52%
189	84.2%	182.092	5.69e-45	93,621,595	93,621,783	89.52%
188	84.1%	182.092	5.69e-45	93,774,236	93,774,423	89.52%
188	84.0%	182.092	5.69e-45	93,782,936	93,783,123	89.52%
189	84.2%	182.092	5.69e-45	93,794,934	93,795,122	89.52%
189	84.1%	182.092	5.69e-45	93,805,625	93,805,813	89.52%
189	84.1%	182.092	5.69e-45	93,810,741	93,810,929	89.52%
189	84.1%	182.092	5.69e-45	93,823,448	93,823,636	89.52%
188	84.1%	182.092	5.69e-45	93,948,508	93,948,695	89.52%
188	84.1%	182.092	5.69e-45	93,993,804	93,993,991	89.52%
189	84.2%	182.092	5.69e-45	93,995,146	93,995,334	89.52%
188	84.0%	182.092	5.69e-45	93,997,777	93,997,964	89.52%
188	84.2%	182.092	5.69e-45	94,003,961	94,004,148	89.52%
188	84.1%	182.092	5.69e-45	94,021,619	94,021,806	89.52%
189	84.2%	182.092	5.69e-45	94,022,961	94,023,149	89.52%
188	84.0%	182.092	5.69e-45	94,025,592	94,025,779	89.52%
189	84.1%	182.092	5.69e-45	94,040,958	94,041,146	89.52%
189	84.1%	182.092	5.69e-45	94,052,682	94,052,870	89.52%
189	84.1%	182.092	5.69e-45	94,067,918	94,068,106	89.52%
189	84.1%	182.092	5.69e-45	94,076,109	94,076,297	89.52%
189	84.2%	182.092	5.69e-45	94,205,875	94,206,063	89.52%
189	84.2%	182.092	5.69e-45	94,224,110	94,224,298	89.52%
188	84.1%	182.092	5.69e-45	94,224,740	94,224,927	89.52%
189	84.2%	182.092	5.69e-45	94,229,039	94,229,227	89.52%
188	84.1%	182.092	5.69e-45	94,229,920	94,230,107	89.52%
189	84.2%	182.092	5.69e-45	94,231,925	94,232,113	89.52%
189	84.1%	182.092	5.69e-45	94,238,202	94,238,390	89.52%
188	84.1%	182.092	5.69e-45	94,279,582	94,279,769	89.52%
189	84.2%	182.092	5.69e-45	94,282,256	94,282,444	89.52%
188	84.1%	182.092	5.69e-45	94,282,886	94,283,073	89.52%
189	84.2%	182.092	5.69e-45	94,287,902	94,288,090	89.52%
188	84.1%	182.092	5.69e-45	94,288,532	94,288,719	89.52%
188	84.1%	182.092	5.69e-45	94,292,174	94,292,361	89.52%
189	84.2%	182.092	5.69e-45	94,296,641	94,296,829	89.52%
188	84.1%	182.092	5.69e-45	94,297,271	94,297,458	89.52%
189	84.2%	182.092	5.69e-45	94,299,945	94,300,133	89.52%
188	84.1%	182.092	5.69e-45	94,300,575	94,300,762	89.52%
189	84.2%	182.092	5.69e-45	94,303,249	94,303,437	89.52%
188	84.1%	182.092	5.69e-45	94,303,879	94,304,066	89.52%
188	84.1%	182.092	5.69e-45	94,307,143	94,307,330	89.52%
189	84.2%	182.092	5.69e-45	94,311,657	94,311,845	89.52%
188	84.0%	182.092	5.69e-45	94,350,415	94,350,602	89.52%
188	84.0%	182.092	5.69e-45	94,358,270	94,358,457	89.52%
188	84.1%	182.092	5.69e-45	94,385,472	94,385,659	89.52%
189	84.2%	182.092	5.69e-45	94,388,610	94,388,798	89.52%
188	84.2%	182.092	5.69e-45	94,401,415	94,401,602	89.52%
189	84.1%	182.092	5.69e-45	94,529,954	94,530,142	89.52%
189	84.1%	182.092	5.69e-45	94,535,063	94,535,251	89.52%
189	84.2%	182.092	5.69e-45	94,628,269	94,628,457	89.52%
188	84.2%	182.092	5.69e-45	94,628,772	94,628,959	89.52%
189	84.2%	182.092	5.69e-45	94,640,300	94,640,488	89.52%
189	84.1%	182.092	5.69e-45	94,646,577	94,646,765	89.52%
188	84.1%	182.092	5.69e-45	94,648,834	94,649,021	89.52%
189	84.2%	182.092	5.69e-45	94,651,841	94,652,029	89.52%
189	84.2%	182.092	5.69e-45	94,676,755	94,676,943	89.52%
189	84.2%	182.092	5.69e-45	94,680,606	94,680,794	89.52%
189	84.2%	182.092	5.69e-45	94,685,208	94,685,396	89.52%
189	84.1%	182.092	5.69e-45	94,717,431	94,717,619	89.52%
189	84.1%	182.092	5.69e-45	94,720,424	94,720,612	89.52%
189	84.1%	182.092	5.69e-45	94,726,586	94,726,774	89.52%
189	84.1%	182.092	5.69e-45	94,729,579	94,729,767	89.52%
189	84.1%	182.092	5.69e-45	94,737,916	94,738,104	89.52%
188	84.1%	182.092	5.69e-45	94,740,834	94,741,021	89.52%
189	84.1%	182.092	5.69e-45	94,753,420	94,753,608	89.52%
189	84.1%	182.092	5.69e-45	94,766,718	94,766,906	89.52%
189	84.2%	182.092	5.69e-45	94,767,217	94,767,405	89.52%
189	84.1%	182.092	5.69e-45	94,769,712	94,769,900	89.52%
189	84.1%	182.092	5.69e-45	94,783,675	94,783,863	89.52%
189	84.2%	182.092	5.69e-45	94,784,920	94,785,108	89.52%
189	84.1%	182.092	5.69e-45	94,802,870	94,803,058	89.52%
189	84.2%	182.092	5.69e-45	94,804,115	94,804,303	89.52%
189	84.1%	182.092	5.69e-45	94,822,198	94,822,386	89.52%
189	84.2%	182.092	5.69e-45	94,824,204	94,824,392	89.52%
189	84.2%	182.092	5.69e-45	94,830,593	94,830,781	89.52%
189	84.1%	182.092	5.69e-45	94,831,218	94,831,406	89.52%
189	84.1%	182.092	5.69e-45	94,834,850	94,835,038	89.52%
189	84.2%	182.092	5.69e-45	94,841,737	94,841,925	89.52%
189	84.1%	182.092	5.69e-45	94,842,362	94,842,550	89.52%
189	84.2%	182.092	5.69e-45	94,849,375	94,849,563	89.52%
189	84.1%	182.092	5.69e-45	94,853,036	94,853,224	89.52%
189	84.1%	182.092	5.69e-45	94,853,414	94,853,602	89.52%
189	84.1%	182.092	5.69e-45	94,854,916	94,855,104	89.52%
189	84.1%	182.092	5.69e-45	94,855,582	94,855,770	89.52%
189	84.1%	182.092	5.69e-45	94,860,002	94,860,190	89.52%
189	84.1%	182.092	5.69e-45	94,869,349	94,869,537	89.52%
189	84.1%	182.092	5.69e-45	94,873,096	94,873,284	89.52%
189	84.1%	182.092	5.69e-45	94,876,458	94,876,646	89.52%
189	84.1%	182.092	5.69e-45	94,876,836	94,877,024	89.52%
189	84.1%	182.092	5.69e-45	94,880,198	94,880,386	89.52%
189	84.1%	182.092	5.69e-45	94,889,296	94,889,484	89.52%
189	84.2%	182.092	5.69e-45	94,916,692	94,916,880	89.52%
189	84.1%	182.092	5.69e-45	94,920,452	94,920,640	89.52%
189	84.1%	182.092	5.69e-45	94,967,653	94,967,841	89.52%
189	84.2%	182.092	5.69e-45	94,969,916	94,970,104	89.52%
189	84.2%	182.092	5.69e-45	95,021,148	95,021,336	89.52%
189	84.2%	182.092	5.69e-45	95,024,525	95,024,713	89.52%
189	84.2%	182.092	5.69e-45	95,043,564	95,043,752	89.52%
189	84.2%	182.092	5.69e-45	95,091,268	95,091,456	89.52%
189	84.2%	182.092	5.69e-45	95,093,393	95,093,581	89.52%
189	84.1%	182.092	5.69e-45	95,095,392	95,095,580	89.52%
189	84.1%	182.092	5.69e-45	95,096,138	95,096,326	89.52%
189	84.2%	182.092	5.69e-45	95,105,817	95,106,005	89.52%
188	84.1%	182.092	5.69e-45	95,125,393	95,125,580	89.52%
189	84.1%	182.092	5.69e-45	95,133,137	95,133,325	89.52%
189	84.1%	182.092	5.69e-45	95,136,141	95,136,329	89.52%
189	84.1%	182.092	5.69e-45	95,139,396	95,139,584	89.52%
189	84.1%	182.092	5.69e-45	95,144,843	95,145,031	89.52%
189	84.1%	182.092	5.69e-45	95,147,259	95,147,447	89.52%
189	84.2%	182.092	5.69e-45	95,158,783	95,158,971	89.52%
189	84.2%	182.092	5.69e-45	95,159,534	95,159,722	89.52%
189	84.2%	182.092	5.69e-45	95,165,702	95,165,890	89.52%
188	84.1%	182.092	5.69e-45	95,186,067	95,186,254	89.52%
188	84.1%	182.092	5.69e-45	95,191,981	95,192,168	89.52%
189	84.1%	182.092	5.69e-45	95,215,609	95,215,797	89.52%
189	84.1%	182.092	5.69e-45	95,217,497	95,217,685	89.52%
189	84.1%	182.092	5.69e-45	95,242,138	95,242,326	89.52%
189	84.2%	182.092	5.69e-45	95,249,771	95,249,959	89.52%
189	84.2%	182.092	5.69e-45	95,256,325	95,256,513	89.52%
189	84.2%	182.092	5.69e-45	95,258,450	95,258,638	89.52%
189	84.1%	182.092	5.69e-45	95,259,699	95,259,887	89.52%
189	84.1%	182.092	5.69e-45	95,260,445	95,260,633	89.52%
189	84.1%	182.092	5.69e-45	95,330,149	95,330,337	89.52%
189	84.1%	182.092	5.69e-45	95,331,997	95,332,185	89.52%
189	84.1%	182.092	5.69e-45	95,334,643	95,334,831	89.52%
186	84.4%	182.092	5.69e-45	95,336,701	95,336,886	88.10%
189	84.1%	182.092	5.69e-45	95,341,233	95,341,421	89.52%
188	84.0%	180.245	2.05e-44	92,601,234	92,601,421	89.05%
188	84.0%	180.245	2.05e-44	92,606,713	92,606,900	89.05%
191	83.9%	180.245	2.05e-44	92,694,630	92,694,820	90.48%
191	83.9%	180.245	2.05e-44	92,700,213	92,700,403	90.48%
191	83.9%	180.245	2.05e-44	92,811,683	92,811,873	90.48%
191	83.9%	180.245	2.05e-44	92,915,515	92,915,705	90.48%
191	83.9%	180.245	2.05e-44	92,944,410	92,944,600	90.48%
191	83.9%	180.245	2.05e-44	92,968,099	92,968,289	90.48%
191	83.9%	180.245	2.05e-44	92,971,690	92,971,880	90.48%
191	83.9%	180.245	2.05e-44	92,992,865	92,993,055	90.48%
191	83.9%	180.245	2.05e-44	92,999,742	92,999,932	90.48%
191	83.9%	180.245	2.05e-44	93,004,848	93,005,038	90.48%
191	83.9%	180.245	2.05e-44	93,011,725	93,011,915	90.48%
191	83.9%	180.245	2.05e-44	93,020,539	93,020,729	90.48%
191	83.9%	180.245	2.05e-44	93,024,130	93,024,320	90.48%
191	83.9%	180.245	2.05e-44	93,029,197	93,029,387	90.48%
191	83.9%	180.245	2.05e-44	93,033,169	93,033,359	90.48%
191	83.9%	180.245	2.05e-44	93,035,267	93,035,457	90.48%
191	83.9%	180.245	2.05e-44	93,038,386	93,038,576	90.48%
191	83.9%	180.245	2.05e-44	93,042,144	93,042,334	90.48%
191	83.9%	180.245	2.05e-44	93,047,628	93,047,818	90.48%
191	83.9%	180.245	2.05e-44	93,050,746	93,050,936	90.48%
191	83.9%	180.245	2.05e-44	93,054,621	93,054,811	90.48%
191	83.9%	180.245	2.05e-44	93,058,379	93,058,569	90.48%
191	83.9%	180.245	2.05e-44	93,063,863	93,064,053	90.48%
191	83.9%	180.245	2.05e-44	93,066,981	93,067,171	90.48%
191	83.9%	180.245	2.05e-44	93,069,778	93,069,968	90.48%
188	84.0%	180.245	2.05e-44	93,075,053	93,075,240	89.05%
191	83.9%	180.245	2.05e-44	93,076,764	93,076,954	90.48%
191	83.9%	180.245	2.05e-44	93,087,237	93,087,427	90.48%
188	84.0%	180.245	2.05e-44	93,094,010	93,094,197	89.05%
188	84.0%	180.245	2.05e-44	93,096,803	93,096,990	89.05%
191	83.9%	180.245	2.05e-44	93,104,817	93,105,007	90.48%
191	83.9%	180.245	2.05e-44	93,122,134	93,122,324	90.48%
191	83.9%	180.245	2.05e-44	93,149,184	93,149,374	90.48%
191	83.9%	180.245	2.05e-44	93,160,304	93,160,494	90.48%
191	83.9%	180.245	2.05e-44	93,166,662	93,166,852	90.48%
188	84.0%	180.245	2.05e-44	93,204,774	93,204,961	89.05%
191	83.9%	180.245	2.05e-44	93,220,770	93,220,960	90.48%
191	83.9%	180.245	2.05e-44	93,226,364	93,226,554	90.48%
191	83.9%	180.245	2.05e-44	93,250,572	93,250,762	90.48%
191	83.9%	180.245	2.05e-44	93,293,252	93,293,442	90.48%
188	84.0%	180.245	2.05e-44	93,300,025	93,300,212	89.05%
191	83.9%	180.245	2.05e-44	93,303,615	93,303,805	90.48%
191	83.9%	180.245	2.05e-44	93,331,756	93,331,946	90.48%
191	83.9%	180.245	2.05e-44	93,355,644	93,355,834	90.48%
191	83.9%	180.245	2.05e-44	93,360,960	93,361,150	90.48%
191	83.9%	180.245	2.05e-44	93,362,298	93,362,488	90.48%
191	83.9%	180.245	2.05e-44	93,371,521	93,371,711	90.48%
191	83.9%	180.245	2.05e-44	93,379,567	93,379,757	90.48%
191	83.9%	180.245	2.05e-44	93,413,027	93,413,217	90.48%
191	83.9%	180.245	2.05e-44	93,416,617	93,416,807	90.48%
191	83.9%	180.245	2.05e-44	93,427,104	93,427,294	90.48%
191	83.9%	180.245	2.05e-44	93,431,939	93,432,129	90.48%
191	83.9%	180.245	2.05e-44	93,433,980	93,434,170	90.48%
191	83.9%	180.245	2.05e-44	93,439,464	93,439,654	90.48%
191	83.9%	180.245	2.05e-44	93,449,591	93,449,781	90.48%
191	83.9%	180.245	2.05e-44	93,466,193	93,466,383	90.48%
191	83.9%	180.245	2.05e-44	93,469,783	93,469,973	90.48%
191	83.9%	180.245	2.05e-44	93,480,270	93,480,460	90.48%
191	83.9%	180.245	2.05e-44	93,485,105	93,485,295	90.48%
191	83.9%	180.245	2.05e-44	93,492,252	93,492,442	90.48%
191	83.9%	180.245	2.05e-44	93,502,379	93,502,569	90.48%
191	83.9%	180.245	2.05e-44	93,524,381	93,524,571	90.48%
191	83.9%	180.245	2.05e-44	93,564,448	93,564,638	90.48%
191	83.9%	180.245	2.05e-44	93,593,389	93,593,579	90.48%
191	83.9%	180.245	2.05e-44	93,594,895	93,595,085	90.48%
191	83.9%	180.245	2.05e-44	93,597,116	93,597,306	90.48%
191	83.9%	180.245	2.05e-44	93,598,622	93,598,812	90.48%
191	83.9%	180.245	2.05e-44	93,638,212	93,638,402	90.48%
190	83.9%	180.245	2.05e-44	93,639,503	93,639,692	90.48%
191	83.9%	180.245	2.05e-44	93,655,879	93,656,069	90.48%
191	83.9%	180.245	2.05e-44	93,657,170	93,657,360	90.48%
191	83.9%	180.245	2.05e-44	93,660,057	93,660,247	90.48%
191	83.9%	180.245	2.05e-44	93,660,813	93,661,003	90.48%
191	83.9%	180.245	2.05e-44	93,662,104	93,662,294	90.48%
191	83.9%	180.245	2.05e-44	93,665,746	93,665,936	90.48%
191	83.9%	180.245	2.05e-44	93,691,182	93,691,372	90.48%
191	83.9%	180.245	2.05e-44	93,698,930	93,699,120	90.48%
191	83.9%	180.245	2.05e-44	93,722,152	93,722,342	90.48%
188	84.0%	180.245	2.05e-44	93,724,920	93,725,107	89.05%
191	83.9%	180.245	2.05e-44	93,729,275	93,729,465	90.48%
191	83.9%	180.245	2.05e-44	93,739,045	93,739,235	90.48%
191	83.9%	180.245	2.05e-44	93,742,430	93,742,620	90.48%
188	84.0%	180.245	2.05e-44	93,751,783	93,751,970	89.05%
191	83.9%	180.245	2.05e-44	93,754,618	93,754,808	90.48%
191	83.9%	180.245	2.05e-44	93,764,178	93,764,368	90.48%
191	83.9%	180.245	2.05e-44	93,770,682	93,770,872	90.48%
188	84.0%	180.245	2.05e-44	93,778,805	93,778,992	89.05%
194	83.7%	180.245	2.05e-44	93,798,525	93,798,718	91.43%
191	83.9%	180.245	2.05e-44	93,880,111	93,880,301	90.48%
191	83.9%	180.245	2.05e-44	93,886,303	93,886,493	90.48%
191	83.9%	180.245	2.05e-44	93,894,383	93,894,573	90.48%
188	84.0%	180.245	2.05e-44	93,909,178	93,909,365	89.05%
191	83.9%	180.245	2.05e-44	93,914,269	93,914,459	90.48%
191	83.9%	180.245	2.05e-44	93,924,704	93,924,894	90.48%
191	83.9%	180.245	2.05e-44	93,939,055	93,939,245	90.48%
191	83.9%	180.245	2.05e-44	93,944,948	93,945,138	90.48%
191	83.9%	180.245	2.05e-44	93,954,207	93,954,397	90.48%
191	83.9%	180.245	2.05e-44	93,958,893	93,959,083	90.48%
191	83.9%	180.245	2.05e-44	93,963,019	93,963,209	90.48%
188	84.0%	180.245	2.05e-44	93,978,622	93,978,809	89.05%
191	83.9%	180.245	2.05e-44	93,981,079	93,981,269	90.48%
191	83.9%	180.245	2.05e-44	93,996,858	93,997,048	90.48%
188	84.0%	180.245	2.05e-44	94,005,682	94,005,869	89.05%
191	83.9%	180.245	2.05e-44	94,008,517	94,008,707	90.48%
191	83.9%	180.245	2.05e-44	94,024,673	94,024,863	90.48%
191	83.9%	180.245	2.05e-44	94,033,266	94,033,456	90.48%
191	83.9%	180.245	2.05e-44	94,091,139	94,091,329	90.48%
191	83.9%	180.245	2.05e-44	94,106,987	94,107,177	90.48%
191	83.9%	180.245	2.05e-44	94,129,777	94,129,967	90.48%
191	83.9%	180.245	2.05e-44	94,132,574	94,132,764	90.48%
191	83.9%	180.245	2.05e-44	94,136,328	94,136,518	90.48%
191	83.9%	180.245	2.05e-44	94,146,053	94,146,243	90.48%
191	83.9%	180.245	2.05e-44	94,148,647	94,148,837	90.48%
188	84.0%	180.245	2.05e-44	94,156,721	94,156,908	89.05%
188	84.0%	180.245	2.05e-44	94,166,878	94,167,065	89.05%
191	83.9%	180.245	2.05e-44	94,168,962	94,169,152	90.48%
191	83.9%	180.245	2.05e-44	94,170,091	94,170,281	90.48%
191	83.9%	180.245	2.05e-44	94,182,662	94,182,852	90.48%
191	83.9%	180.245	2.05e-44	94,197,907	94,198,097	90.48%
191	83.9%	180.245	2.05e-44	94,202,950	94,203,140	90.48%
191	84.0%	180.245	2.05e-44	94,210,477	94,210,667	90.48%
191	83.9%	180.245	2.05e-44	94,225,951	94,226,141	90.48%
191	83.9%	180.245	2.05e-44	94,238,785	94,238,975	90.48%
191	83.9%	180.245	2.05e-44	94,254,577	94,254,767	90.48%
188	84.0%	180.245	2.05e-44	94,256,215	94,256,402	89.05%
191	83.9%	180.245	2.05e-44	94,259,055	94,259,245	90.48%
191	83.9%	180.245	2.05e-44	94,277,866	94,278,056	90.48%
191	83.9%	180.245	2.05e-44	94,289,743	94,289,933	90.48%
191	83.9%	180.245	2.05e-44	94,308,354	94,308,544	90.48%
191	83.9%	180.245	2.05e-44	94,329,979	94,330,169	90.48%
191	83.9%	180.245	2.05e-44	94,341,936	94,342,126	90.48%
191	83.9%	180.245	2.05e-44	94,354,120	94,354,310	90.48%
191	83.9%	180.245	2.05e-44	94,361,975	94,362,165	90.48%
191	83.9%	180.245	2.05e-44	94,368,381	94,368,571	90.48%
188	84.0%	180.245	2.05e-44	94,370,435	94,370,622	89.05%
188	84.0%	180.245	2.05e-44	94,374,035	94,374,222	89.05%
191	83.9%	180.245	2.05e-44	94,381,918	94,382,108	90.48%
194	83.7%	180.245	2.05e-44	94,390,698	94,390,891	91.43%
191	83.9%	180.245	2.05e-44	94,397,104	94,397,294	90.48%
188	84.0%	180.245	2.05e-44	94,399,158	94,399,345	89.05%
188	84.0%	180.245	2.05e-44	94,402,758	94,402,945	89.05%
191	83.9%	180.245	2.05e-44	94,406,721	94,406,911	90.48%
191	83.9%	180.245	2.05e-44	94,507,866	94,508,056	90.48%
191	83.9%	180.245	2.05e-44	94,532,636	94,532,826	90.48%
191	83.9%	180.245	2.05e-44	94,595,003	94,595,193	90.48%
191	83.9%	180.245	2.05e-44	94,597,421	94,597,611	90.48%
188	84.0%	180.245	2.05e-44	94,603,019	94,603,206	89.05%
191	83.9%	180.245	2.05e-44	94,609,611	94,609,801	90.48%
191	83.9%	180.245	2.05e-44	94,620,849	94,621,039	90.48%
188	84.0%	180.245	2.05e-44	94,635,293	94,635,480	89.05%
191	84.0%	180.245	2.05e-44	94,637,003	94,637,193	90.48%
191	83.9%	180.245	2.05e-44	94,647,910	94,648,100	90.48%
191	83.9%	180.245	2.05e-44	94,662,038	94,662,228	90.48%
191	83.9%	180.245	2.05e-44	94,695,400	94,695,590	90.48%
191	83.9%	180.245	2.05e-44	94,704,093	94,704,283	90.48%
191	83.9%	180.245	2.05e-44	94,707,053	94,707,243	90.48%
191	83.9%	180.245	2.05e-44	94,746,134	94,746,324	90.48%
188	84.0%	180.245	2.05e-44	94,845,621	94,845,808	89.05%
188	84.0%	180.245	2.05e-44	94,890,807	94,890,994	89.05%
188	84.1%	180.245	2.05e-44	94,894,123	94,894,310	89.05%
188	84.0%	180.245	2.05e-44	94,895,089	94,895,276	89.05%
188	84.0%	180.245	2.05e-44	94,895,467	94,895,654	89.05%
188	84.0%	180.245	2.05e-44	94,895,845	94,896,032	89.05%
188	84.0%	180.245	2.05e-44	94,898,197	94,898,384	89.05%
188	84.1%	180.245	2.05e-44	94,909,025	94,909,212	89.05%
188	84.0%	180.245	2.05e-44	94,909,403	94,909,590	89.05%
188	84.0%	180.245	2.05e-44	94,922,259	94,922,446	89.05%
188	84.0%	180.245	2.05e-44	94,922,637	94,922,824	89.05%
188	84.0%	180.245	2.05e-44	94,949,271	94,949,458	89.05%
188	84.0%	180.245	2.05e-44	94,949,523	94,949,710	89.05%
188	84.0%	180.245	2.05e-44	94,950,489	94,950,676	89.05%
185	84.3%	180.245	2.05e-44	94,958,335	94,958,519	87.62%
188	84.0%	180.245	2.05e-44	94,959,888	94,960,075	89.05%
188	84.0%	180.245	2.05e-44	94,960,854	94,961,041	89.05%
188	84.0%	180.245	2.05e-44	94,993,761	94,993,948	89.05%
188	84.0%	180.245	2.05e-44	94,994,139	94,994,326	89.05%
188	84.0%	180.245	2.05e-44	94,999,641	94,999,828	89.05%
188	84.0%	180.245	2.05e-44	95,000,019	95,000,206	89.05%
191	83.9%	180.245	2.05e-44	95,005,603	95,005,793	90.48%
188	84.0%	180.245	2.05e-44	95,062,904	95,063,091	89.05%
188	84.0%	180.245	2.05e-44	95,065,381	95,065,568	89.05%
188	84.0%	180.245	2.05e-44	95,072,394	95,072,581	89.05%
188	84.0%	180.245	2.05e-44	95,072,772	95,072,959	89.05%
191	83.9%	180.245	2.05e-44	95,113,042	95,113,232	90.48%
187	84.1%	180.245	2.05e-44	95,117,589	95,117,775	89.52%
191	83.9%	180.245	2.05e-44	95,118,711	95,118,901	90.48%
191	83.9%	180.245	2.05e-44	95,141,938	95,142,128	90.48%
188	84.0%	180.245	2.05e-44	95,146,257	95,146,444	89.05%
188	84.0%	180.245	2.05e-44	95,186,819	95,187,006	89.05%
188	84.0%	180.245	2.05e-44	95,192,733	95,192,920	89.05%
188	84.0%	180.245	2.05e-44	95,199,026	95,199,213	89.05%
188	84.0%	180.245	2.05e-44	95,199,404	95,199,591	89.05%
191	83.9%	180.245	2.05e-44	95,253,400	95,253,590	90.48%
191	83.9%	180.245	2.05e-44	95,270,911	95,271,101	90.48%
197	83.2%	180.245	2.05e-44	95,337,827	95,338,023	92.86%
183	84.2%	178.399	7.37e-44	94,755,221	94,755,403	87.14%
193	83.4%	178.399	7.37e-44	94,891,185	94,891,377	90.95%
193	83.4%	178.399	7.37e-44	95,058,452	95,058,644	90.95%
193	83.4%	178.399	7.37e-44	95,069,118	95,069,310	90.95%
196	83.2%	178.399	7.37e-44	95,139,016	95,139,211	92.86%
189	83.6%	176.552	2.65e-43	92,596,176	92,596,364	89.52%
189	83.7%	176.552	2.65e-43	92,607,463	92,607,651	89.52%
189	83.6%	176.552	2.65e-43	92,610,845	92,611,033	89.52%
189	83.6%	176.552	2.65e-43	92,612,137	92,612,325	89.52%
189	83.6%	176.552	2.65e-43	92,623,145	92,623,333	89.52%
189	83.6%	176.552	2.65e-43	92,654,226	92,654,414	89.52%
189	83.6%	176.552	2.65e-43	92,665,807	92,665,995	89.52%
189	83.6%	176.552	2.65e-43	92,708,968	92,709,156	89.52%
189	83.6%	176.552	2.65e-43	92,717,056	92,717,244	89.52%
189	83.6%	176.552	2.65e-43	92,718,348	92,718,536	89.52%
189	83.6%	176.552	2.65e-43	92,732,900	92,733,088	89.52%
189	83.6%	176.552	2.65e-43	92,763,551	92,763,739	89.52%
189	83.6%	176.552	2.65e-43	92,788,386	92,788,574	89.52%
189	83.6%	176.552	2.65e-43	92,789,803	92,789,991	89.52%
189	83.6%	176.552	2.65e-43	92,814,522	92,814,710	89.52%
189	83.6%	176.552	2.65e-43	92,817,311	92,817,499	89.52%
189	83.7%	176.552	2.65e-43	92,817,437	92,817,625	89.52%
189	83.6%	176.552	2.65e-43	92,822,862	92,823,050	89.52%
189	83.6%	176.552	2.65e-43	92,845,511	92,845,699	89.52%
189	83.6%	176.552	2.65e-43	92,847,050	92,847,238	89.52%
189	83.6%	176.552	2.65e-43	92,903,460	92,903,648	89.52%
189	83.6%	176.552	2.65e-43	92,914,550	92,914,738	89.52%
189	83.6%	176.552	2.65e-43	92,923,141	92,923,329	89.52%
189	83.6%	176.552	2.65e-43	92,928,620	92,928,808	89.52%
189	83.6%	176.552	2.65e-43	92,946,075	92,946,263	89.52%
189	83.6%	176.552	2.65e-43	92,952,309	92,952,497	89.52%
189	83.6%	176.552	2.65e-43	92,973,368	92,973,556	89.52%
189	83.6%	176.552	2.65e-43	92,975,793	92,975,981	89.52%
188	83.6%	176.552	2.65e-43	93,003,296	93,003,483	89.52%
189	83.6%	176.552	2.65e-43	93,025,808	93,025,996	89.52%
189	83.6%	176.552	2.65e-43	93,028,231	93,028,419	89.52%
189	83.6%	176.552	2.65e-43	93,084,980	93,085,168	89.52%
189	83.6%	176.552	2.65e-43	93,104,607	93,104,795	89.52%
189	83.6%	176.552	2.65e-43	93,114,283	93,114,471	89.52%
189	83.6%	176.552	2.65e-43	93,116,330	93,116,518	89.52%
189	83.6%	176.552	2.65e-43	93,121,168	93,121,356	89.52%
189	83.6%	176.552	2.65e-43	93,123,215	93,123,403	89.52%
189	83.6%	176.552	2.65e-43	93,130,598	93,130,786	89.52%
189	83.6%	176.552	2.65e-43	93,131,349	93,131,537	89.52%
189	83.6%	176.552	2.65e-43	93,132,100	93,132,288	89.52%
189	83.6%	176.552	2.65e-43	93,137,042	93,137,230	89.52%
189	83.6%	176.552	2.65e-43	93,137,793	93,137,981	89.52%
189	83.6%	176.552	2.65e-43	93,138,544	93,138,732	89.52%
189	83.6%	176.552	2.65e-43	93,144,616	93,144,804	89.52%
189	83.6%	176.552	2.65e-43	93,145,367	93,145,555	89.52%
189	83.6%	176.552	2.65e-43	93,146,705	93,146,893	89.52%
189	83.6%	176.552	2.65e-43	93,154,070	93,154,258	89.52%
189	83.6%	176.552	2.65e-43	93,157,830	93,158,018	89.52%
189	83.6%	176.552	2.65e-43	93,168,923	93,169,111	89.52%
189	83.6%	176.552	2.65e-43	93,171,185	93,171,373	89.52%
189	83.6%	176.552	2.65e-43	93,171,936	93,172,124	89.52%
189	83.6%	176.552	2.65e-43	93,173,274	93,173,462	89.52%
189	83.6%	176.552	2.65e-43	93,175,536	93,175,724	89.52%
189	83.6%	176.552	2.65e-43	93,177,032	93,177,220	89.52%
189	83.6%	176.552	2.65e-43	93,185,988	93,186,176	89.52%
189	83.6%	176.552	2.65e-43	93,189,908	93,190,096	89.52%
189	83.6%	176.552	2.65e-43	93,200,427	93,200,615	89.52%
189	83.8%	176.552	2.65e-43	93,214,829	93,215,017	89.52%
189	83.6%	176.552	2.65e-43	93,218,303	93,218,491	89.52%
189	83.6%	176.552	2.65e-43	93,220,560	93,220,748	89.52%
189	83.6%	176.552	2.65e-43	93,225,398	93,225,586	89.52%
189	83.6%	176.552	2.65e-43	93,227,445	93,227,633	89.52%
189	83.6%	176.552	2.65e-43	93,232,561	93,232,749	89.52%
189	83.6%	176.552	2.65e-43	93,233,312	93,233,500	89.52%
189	83.6%	176.552	2.65e-43	93,234,063	93,234,251	89.52%
189	83.6%	176.552	2.65e-43	93,242,402	93,242,590	89.52%
189	83.6%	176.552	2.65e-43	93,243,153	93,243,341	89.52%
189	83.6%	176.552	2.65e-43	93,244,491	93,244,679	89.52%
189	83.6%	176.552	2.65e-43	93,246,755	93,246,943	89.52%
189	83.6%	176.552	2.65e-43	93,248,093	93,248,281	89.52%
189	83.6%	176.552	2.65e-43	93,255,458	93,255,646	89.52%
180	84.4%	176.552	2.65e-43	93,256,598	93,256,777	85.24%
189	83.6%	176.552	2.65e-43	93,258,478	93,258,666	89.52%
189	83.6%	176.552	2.65e-43	93,262,944	93,263,132	89.52%
189	83.7%	176.552	2.65e-43	93,264,455	93,264,643	89.52%
189	83.6%	176.552	2.65e-43	93,265,584	93,265,772	89.52%
189	83.6%	176.552	2.65e-43	93,269,944	93,270,132	89.52%
189	83.6%	176.552	2.65e-43	93,270,695	93,270,883	89.52%
189	83.6%	176.552	2.65e-43	93,272,784	93,272,972	89.52%
180	84.4%	176.552	2.65e-43	93,275,437	93,275,616	85.24%
189	83.6%	176.552	2.65e-43	93,279,349	93,279,537	89.52%
189	83.6%	176.552	2.65e-43	93,283,526	93,283,714	89.52%
189	83.6%	176.552	2.65e-43	93,290,995	93,291,183	89.52%
189	83.6%	176.552	2.65e-43	93,293,042	93,293,230	89.52%
189	83.7%	176.552	2.65e-43	93,297,674	93,297,862	89.52%
189	83.6%	176.552	2.65e-43	93,301,148	93,301,336	89.52%
189	83.6%	176.552	2.65e-43	93,303,405	93,303,593	89.52%
189	83.6%	176.552	2.65e-43	93,307,871	93,308,059	89.52%
189	83.6%	176.552	2.65e-43	93,315,254	93,315,442	89.52%
189	83.6%	176.552	2.65e-43	93,316,005	93,316,193	89.52%
189	83.6%	176.552	2.65e-43	93,316,756	93,316,944	89.52%
189	83.6%	176.552	2.65e-43	93,325,095	93,325,283	89.52%
189	83.6%	176.552	2.65e-43	93,326,433	93,326,621	89.52%
189	83.6%	176.552	2.65e-43	93,328,697	93,328,885	89.52%
189	83.6%	176.552	2.65e-43	93,330,035	93,330,223	89.52%
189	83.6%	176.552	2.65e-43	93,336,642	93,336,830	89.52%
180	84.4%	176.552	2.65e-43	93,337,782	93,337,961	85.24%
189	83.6%	176.552	2.65e-43	93,342,286	93,342,474	89.52%
180	84.4%	176.552	2.65e-43	93,343,426	93,343,605	85.24%
189	83.6%	176.552	2.65e-43	93,345,306	93,345,494	89.52%
189	83.7%	176.552	2.65e-43	93,349,772	93,349,960	89.52%
189	83.7%	176.552	2.65e-43	93,351,283	93,351,471	89.52%
189	83.6%	176.552	2.65e-43	93,352,412	93,352,600	89.52%
189	83.6%	176.552	2.65e-43	93,363,799	93,363,987	89.52%
189	83.6%	176.552	2.65e-43	93,364,550	93,364,738	89.52%
189	83.6%	176.552	2.65e-43	93,365,888	93,366,076	89.52%
189	83.6%	176.552	2.65e-43	93,368,150	93,368,338	89.52%
189	83.6%	176.552	2.65e-43	93,369,646	93,369,834	89.52%
189	83.6%	176.552	2.65e-43	93,378,602	93,378,790	89.52%
189	83.6%	176.552	2.65e-43	93,382,522	93,382,710	89.52%
189	83.6%	176.552	2.65e-43	93,383,483	93,383,671	89.52%
189	83.6%	176.552	2.65e-43	93,387,404	93,387,592	89.52%
189	83.6%	176.552	2.65e-43	93,393,637	93,393,825	89.52%
189	83.6%	176.552	2.65e-43	93,399,871	93,400,059	89.52%
189	83.6%	176.552	2.65e-43	93,418,295	93,418,483	89.52%
189	83.6%	176.552	2.65e-43	93,419,586	93,419,774	89.52%
189	83.6%	176.552	2.65e-43	93,424,972	93,425,160	89.52%
189	83.6%	176.552	2.65e-43	93,444,097	93,444,285	89.52%
189	83.6%	176.552	2.65e-43	93,446,359	93,446,547	89.52%
189	83.6%	176.552	2.65e-43	93,452,546	93,452,734	89.52%
189	83.6%	176.552	2.65e-43	93,456,148	93,456,336	89.52%
189	83.6%	176.552	2.65e-43	93,462,933	93,463,121	89.52%
189	83.6%	176.552	2.65e-43	93,471,461	93,471,649	89.52%
189	83.6%	176.552	2.65e-43	93,472,752	93,472,940	89.52%
189	83.6%	176.552	2.65e-43	93,478,138	93,478,326	89.52%
189	83.6%	176.552	2.65e-43	93,496,885	93,497,073	89.52%
189	83.6%	176.552	2.65e-43	93,499,147	93,499,335	89.52%
189	83.6%	176.552	2.65e-43	93,505,334	93,505,522	89.52%
189	83.6%	176.552	2.65e-43	93,508,936	93,509,124	89.52%
189	83.6%	176.552	2.65e-43	93,515,721	93,515,909	89.52%
189	83.6%	176.552	2.65e-43	93,518,146	93,518,334	89.52%
189	83.6%	176.552	2.65e-43	93,537,650	93,537,838	89.52%
189	83.6%	176.552	2.65e-43	93,540,495	93,540,683	89.52%
189	83.6%	176.552	2.65e-43	93,543,340	93,543,528	89.52%
189	83.6%	176.552	2.65e-43	93,548,616	93,548,804	89.52%
189	83.6%	176.552	2.65e-43	93,550,505	93,550,693	89.52%
189	83.6%	176.552	2.65e-43	93,553,307	93,553,495	89.52%
189	83.6%	176.552	2.65e-43	93,554,818	93,555,006	89.52%
189	83.6%	176.552	2.65e-43	93,557,664	93,557,852	89.52%
189	83.6%	176.552	2.65e-43	93,559,930	93,560,118	89.52%
189	83.6%	176.552	2.65e-43	93,563,109	93,563,297	89.52%
189	83.6%	176.552	2.65e-43	93,564,238	93,564,426	89.52%
189	83.6%	176.552	2.65e-43	93,568,173	93,568,361	89.52%
189	83.6%	176.552	2.65e-43	93,569,302	93,569,490	89.52%
189	83.6%	176.552	2.65e-43	93,573,237	93,573,425	89.52%
189	83.6%	176.552	2.65e-43	93,574,366	93,574,554	89.52%
189	83.6%	176.552	2.65e-43	93,576,633	93,576,821	89.52%
189	83.6%	176.552	2.65e-43	93,582,075	93,582,263	89.52%
189	83.6%	176.552	2.65e-43	93,588,650	93,588,838	89.52%
189	83.6%	176.552	2.65e-43	93,589,779	93,589,967	89.52%
189	83.6%	176.552	2.65e-43	93,617,758	93,617,946	89.52%
189	83.6%	176.552	2.65e-43	93,627,458	93,627,646	89.52%
189	83.6%	176.552	2.65e-43	93,628,587	93,628,775	89.52%
189	83.6%	176.552	2.65e-43	93,637,246	93,637,434	89.52%
189	83.6%	176.552	2.65e-43	93,647,938	93,648,126	89.52%
189	83.6%	176.552	2.65e-43	93,650,787	93,650,975	89.52%
189	83.6%	176.552	2.65e-43	93,656,960	93,657,148	89.52%
189	83.6%	176.552	2.65e-43	93,661,894	93,662,082	89.52%
189	83.6%	176.552	2.65e-43	93,663,023	93,663,211	89.52%
189	83.6%	176.552	2.65e-43	93,672,145	93,672,333	89.52%
189	83.6%	176.552	2.65e-43	93,676,066	93,676,254	89.52%
189	83.6%	176.552	2.65e-43	93,678,915	93,679,103	89.52%
189	83.6%	176.552	2.65e-43	93,682,459	93,682,647	89.52%
189	83.6%	176.552	2.65e-43	93,696,075	93,696,263	89.52%
189	83.6%	176.552	2.65e-43	93,697,964	93,698,152	89.52%
189	83.6%	176.552	2.65e-43	93,701,885	93,702,073	89.52%
189	83.6%	176.552	2.65e-43	93,704,734	93,704,922	89.52%
189	83.6%	176.552	2.65e-43	93,708,655	93,708,843	89.52%
189	83.6%	176.552	2.65e-43	93,711,504	93,711,692	89.52%
189	83.6%	176.552	2.65e-43	93,726,421	93,726,609	89.52%
189	83.6%	176.552	2.65e-43	93,728,310	93,728,498	89.52%
189	83.6%	176.552	2.65e-43	93,731,106	93,731,294	89.52%
189	83.6%	176.552	2.65e-43	93,735,232	93,735,420	89.52%
189	83.6%	176.552	2.65e-43	93,752,906	93,753,094	89.52%
189	83.6%	176.552	2.65e-43	93,762,251	93,762,439	89.52%
189	83.6%	176.552	2.65e-43	93,770,472	93,770,660	89.52%
189	83.6%	176.552	2.65e-43	93,790,956	93,791,144	89.52%
189	83.7%	176.552	2.65e-43	93,792,962	93,793,150	89.52%
189	83.6%	176.552	2.65e-43	93,796,058	93,796,246	89.52%
189	83.6%	176.552	2.65e-43	93,798,315	93,798,503	89.52%
189	83.6%	176.552	2.65e-43	93,800,734	93,800,922	89.52%
188	83.6%	176.552	2.65e-43	93,802,781	93,802,968	89.52%
189	83.6%	176.552	2.65e-43	93,804,874	93,805,062	89.52%
189	83.6%	176.552	2.65e-43	93,806,963	93,807,151	89.52%
189	83.6%	176.552	2.65e-43	93,814,674	93,814,862	89.52%
189	83.6%	176.552	2.65e-43	93,816,563	93,816,751	89.52%
189	83.6%	176.552	2.65e-43	93,818,982	93,819,170	89.52%
189	83.6%	176.552	2.65e-43	93,826,675	93,826,863	89.52%
189	83.6%	176.552	2.65e-43	93,827,426	93,827,614	89.52%
189	83.6%	176.552	2.65e-43	93,828,177	93,828,365	89.52%
189	83.6%	176.552	2.65e-43	93,829,515	93,829,703	89.52%
189	83.6%	176.552	2.65e-43	93,832,915	93,833,103	89.52%
189	83.6%	176.552	2.65e-43	93,836,142	93,836,330	89.52%
189	83.6%	176.552	2.65e-43	93,837,648	93,837,836	89.52%
189	83.6%	176.552	2.65e-43	93,838,399	93,838,587	89.52%
189	83.6%	176.552	2.65e-43	93,839,150	93,839,338	89.52%
189	83.6%	176.552	2.65e-43	93,840,488	93,840,676	89.52%
189	83.6%	176.552	2.65e-43	93,845,804	93,845,992	89.52%
189	83.6%	176.552	2.65e-43	93,848,433	93,848,621	89.52%
189	83.6%	176.552	2.65e-43	93,849,564	93,849,752	89.52%
189	83.6%	176.552	2.65e-43	93,851,453	93,851,641	89.52%
189	83.6%	176.552	2.65e-43	93,854,250	93,854,438	89.52%
189	83.6%	176.552	2.65e-43	93,857,099	93,857,287	89.52%
189	83.6%	176.552	2.65e-43	93,859,948	93,860,136	89.52%
189	83.6%	176.552	2.65e-43	93,863,866	93,864,054	89.52%
189	83.6%	176.552	2.65e-43	93,867,079	93,867,267	89.52%
189	83.6%	176.552	2.65e-43	93,869,930	93,870,118	89.52%
189	83.6%	176.552	2.65e-43	93,873,109	93,873,297	89.52%
189	83.6%	176.552	2.65e-43	93,874,238	93,874,426	89.52%
189	83.6%	176.552	2.65e-43	93,876,500	93,876,688	89.52%
189	83.6%	176.552	2.65e-43	93,878,012	93,878,200	89.52%
189	83.6%	176.552	2.65e-43	93,884,204	93,884,392	89.52%
189	83.6%	176.552	2.65e-43	93,890,395	93,890,583	89.52%
189	83.6%	176.552	2.65e-43	93,892,284	93,892,472	89.52%
189	83.6%	176.552	2.65e-43	93,903,148	93,903,336	89.52%
189	83.6%	176.552	2.65e-43	93,904,277	93,904,465	89.52%
189	83.6%	176.552	2.65e-43	93,945,872	93,946,060	89.52%
189	83.6%	176.552	2.65e-43	93,951,730	93,951,918	89.52%
189	83.6%	176.552	2.65e-43	93,957,927	93,958,115	89.52%
189	83.6%	176.552	2.65e-43	93,961,848	93,962,036	89.52%
189	83.6%	176.552	2.65e-43	93,969,215	93,969,403	89.52%
189	83.6%	176.552	2.65e-43	94,031,009	94,031,197	89.52%
189	83.6%	176.552	2.65e-43	94,033,056	94,033,244	89.52%
189	83.6%	176.552	2.65e-43	94,039,447	94,039,635	89.52%
189	83.6%	176.552	2.65e-43	94,042,469	94,042,657	89.52%
189	83.6%	176.552	2.65e-43	94,043,220	94,043,408	89.52%
189	83.6%	176.552	2.65e-43	94,043,971	94,044,159	89.52%
189	83.6%	176.552	2.65e-43	94,047,193	94,047,381	89.52%
189	83.6%	176.552	2.65e-43	94,047,944	94,048,132	89.52%
189	83.6%	176.552	2.65e-43	94,048,904	94,049,092	89.52%
189	83.6%	176.552	2.65e-43	94,055,905	94,056,093	89.52%
189	83.6%	176.552	2.65e-43	94,057,794	94,057,982	89.52%
189	83.6%	176.552	2.65e-43	94,060,213	94,060,401	89.52%
189	83.6%	176.552	2.65e-43	94,062,260	94,062,448	89.52%
189	83.6%	176.552	2.65e-43	94,063,389	94,063,577	89.52%
189	83.6%	176.552	2.65e-43	94,065,652	94,065,840	89.52%
189	83.6%	176.552	2.65e-43	94,071,003	94,071,191	89.52%
189	83.6%	176.552	2.65e-43	94,072,505	94,072,693	89.52%
189	83.6%	176.552	2.65e-43	94,073,843	94,074,031	89.52%
189	83.6%	176.552	2.65e-43	94,079,194	94,079,382	89.52%
189	83.6%	176.552	2.65e-43	94,079,945	94,080,133	89.52%
189	83.6%	176.552	2.65e-43	94,082,968	94,083,156	89.52%
189	83.6%	176.552	2.65e-43	94,086,195	94,086,383	89.52%
189	83.6%	176.552	2.65e-43	94,086,946	94,087,134	89.52%
189	83.6%	176.552	2.65e-43	94,088,662	94,088,850	89.52%
189	83.6%	176.552	2.65e-43	94,093,396	94,093,584	89.52%
189	83.6%	176.552	2.65e-43	94,095,103	94,095,291	89.52%
189	83.6%	176.552	2.65e-43	94,098,330	94,098,518	89.52%
189	83.6%	176.552	2.65e-43	94,103,172	94,103,360	89.52%
189	83.6%	176.552	2.65e-43	94,109,942	94,110,130	89.52%
189	83.6%	176.552	2.65e-43	94,114,068	94,114,256	89.52%
189	83.6%	176.552	2.65e-43	94,116,875	94,117,063	89.52%
189	83.6%	176.552	2.65e-43	94,120,101	94,120,289	89.52%
189	83.6%	176.552	2.65e-43	94,126,675	94,126,863	89.52%
189	83.6%	176.552	2.65e-43	94,127,804	94,127,992	89.52%
189	83.7%	176.552	2.65e-43	94,142,296	94,142,484	89.52%
189	83.6%	176.552	2.65e-43	94,143,425	94,143,613	89.52%
189	83.6%	176.552	2.65e-43	94,149,944	94,150,132	89.52%
189	83.6%	176.552	2.65e-43	94,157,844	94,158,032	89.52%
189	83.6%	176.552	2.65e-43	94,168,001	94,168,189	89.52%
189	83.6%	176.552	2.65e-43	94,227,033	94,227,221	89.52%
189	83.6%	176.552	2.65e-43	94,236,155	94,236,343	89.52%
189	83.6%	176.552	2.65e-43	94,245,713	94,245,901	89.52%
189	83.6%	176.552	2.65e-43	94,250,809	94,250,997	89.52%
189	83.6%	176.552	2.65e-43	94,252,320	94,252,508	89.52%
189	83.7%	176.552	2.65e-43	94,254,870	94,255,058	89.52%
189	83.6%	176.552	2.65e-43	94,257,343	94,257,531	89.52%
189	83.6%	176.552	2.65e-43	94,262,822	94,263,010	89.52%
189	83.6%	176.552	2.65e-43	94,268,679	94,268,867	89.52%
189	83.6%	176.552	2.65e-43	94,271,104	94,271,292	89.52%
189	83.7%	176.552	2.65e-43	94,278,952	94,279,140	89.52%
189	83.6%	176.552	2.65e-43	94,283,514	94,283,702	89.52%
189	83.7%	176.552	2.65e-43	94,291,544	94,291,732	89.52%
189	83.6%	176.552	2.65e-43	94,304,507	94,304,695	89.52%
189	83.6%	176.552	2.65e-43	94,309,651	94,309,839	89.52%
189	83.6%	176.552	2.65e-43	94,319,476	94,319,664	89.52%
189	83.6%	176.552	2.65e-43	94,320,605	94,320,793	89.52%
189	83.6%	176.552	2.65e-43	94,322,116	94,322,304	89.52%
189	83.7%	176.552	2.65e-43	94,326,172	94,326,360	89.52%
189	83.6%	176.552	2.65e-43	94,332,189	94,332,377	89.52%
189	83.6%	176.552	2.65e-43	94,333,318	94,333,506	89.52%
189	83.6%	176.552	2.65e-43	94,334,073	94,334,261	89.52%
189	83.7%	176.552	2.65e-43	94,338,129	94,338,317	89.52%
189	83.6%	176.552	2.65e-43	94,364,991	94,365,179	89.52%
189	83.6%	176.552	2.65e-43	94,368,171	94,368,359	89.52%
189	83.6%	176.552	2.65e-43	94,375,158	94,375,346	89.52%
194	83.2%	176.552	2.65e-43	94,385,386	94,385,579	92.38%
189	83.6%	176.552	2.65e-43	94,393,714	94,393,902	89.52%
189	83.6%	176.552	2.65e-43	94,396,894	94,397,082	89.52%
189	83.6%	176.552	2.65e-43	94,403,881	94,404,069	89.52%
189	83.6%	176.552	2.65e-43	94,409,150	94,409,338	89.52%
189	83.6%	176.552	2.65e-43	94,493,659	94,493,847	89.52%
189	83.6%	176.552	2.65e-43	94,497,504	94,497,692	89.52%
189	83.6%	176.552	2.65e-43	94,500,297	94,500,485	89.52%
189	83.7%	176.552	2.65e-43	94,502,303	94,502,491	89.52%
189	83.6%	176.552	2.65e-43	94,507,656	94,507,844	89.52%
189	83.6%	176.552	2.65e-43	94,510,075	94,510,263	89.52%
189	83.6%	176.552	2.65e-43	94,512,494	94,512,682	89.52%
189	83.6%	176.552	2.65e-43	94,514,541	94,514,729	89.52%
189	83.6%	176.552	2.65e-43	94,516,052	94,516,240	89.52%
189	83.6%	176.552	2.65e-43	94,517,181	94,517,369	89.52%
189	83.6%	176.552	2.65e-43	94,519,448	94,519,636	89.52%
189	83.6%	176.552	2.65e-43	94,521,337	94,521,525	89.52%
189	83.6%	176.552	2.65e-43	94,523,378	94,523,566	89.52%
189	83.6%	176.552	2.65e-43	94,525,425	94,525,613	89.52%
189	83.6%	176.552	2.65e-43	94,526,936	94,527,124	89.52%
189	83.6%	176.552	2.65e-43	94,528,065	94,528,253	89.52%
189	83.6%	176.552	2.65e-43	94,533,932	94,534,120	89.52%
189	83.6%	176.552	2.65e-43	94,539,362	94,539,550	89.52%
189	83.6%	176.552	2.65e-43	94,542,202	94,542,390	89.52%
189	83.6%	176.552	2.65e-43	94,548,594	94,548,782	89.52%
189	83.6%	176.552	2.65e-43	94,551,442	94,551,630	89.52%
189	83.6%	176.552	2.65e-43	94,553,913	94,554,101	89.52%
189	83.6%	176.552	2.65e-43	94,555,042	94,555,230	89.52%
189	83.6%	176.552	2.65e-43	94,557,513	94,557,701	89.52%
189	83.6%	176.552	2.65e-43	94,559,984	94,560,172	89.52%
189	83.6%	176.552	2.65e-43	94,561,113	94,561,301	89.52%
189	83.6%	176.552	2.65e-43	94,564,116	94,564,304	89.52%
189	83.6%	176.552	2.65e-43	94,566,005	94,566,193	89.52%
189	83.6%	176.552	2.65e-43	94,568,793	94,568,981	89.52%
189	83.6%	176.552	2.65e-43	94,573,908	94,574,096	89.52%
189	83.6%	176.552	2.65e-43	94,575,037	94,575,225	89.52%
189	83.6%	176.552	2.65e-43	94,579,570	94,579,758	89.52%
189	83.6%	176.552	2.65e-43	94,580,699	94,580,887	89.52%
189	83.6%	176.552	2.65e-43	94,583,343	94,583,531	89.52%
189	83.6%	176.552	2.65e-43	94,591,019	94,591,207	89.52%
189	83.6%	176.552	2.65e-43	94,592,148	94,592,336	89.52%
189	83.6%	176.552	2.65e-43	94,594,037	94,594,225	89.52%
189	83.6%	176.552	2.65e-43	94,604,142	94,604,330	89.52%
189	83.6%	176.552	2.65e-43	94,605,644	94,605,832	89.52%
189	83.6%	176.552	2.65e-43	94,611,442	94,611,630	89.52%
189	83.6%	176.552	2.65e-43	94,624,397	94,624,585	89.52%
189	83.6%	176.552	2.65e-43	94,632,493	94,632,681	89.52%
189	83.6%	176.552	2.65e-43	94,637,922	94,638,110	89.52%
189	83.6%	176.552	2.65e-43	94,655,320	94,655,508	89.52%
189	83.6%	176.552	2.65e-43	94,669,014	94,669,202	89.52%
189	83.6%	176.552	2.65e-43	94,688,682	94,688,870	89.52%
189	83.6%	176.552	2.65e-43	94,702,376	94,702,564	89.52%
189	83.7%	176.552	2.65e-43	94,714,510	94,714,698	89.52%
189	83.7%	176.552	2.65e-43	94,723,665	94,723,853	89.52%
189	83.6%	176.552	2.65e-43	94,733,864	94,734,052	89.52%
189	83.6%	176.552	2.65e-43	94,754,837	94,755,025	89.52%
189	83.6%	176.552	2.65e-43	94,758,589	94,758,777	89.52%
189	83.6%	176.552	2.65e-43	94,777,561	94,777,749	89.52%
189	83.6%	176.552	2.65e-43	94,796,756	94,796,944	89.52%
189	83.6%	176.552	2.65e-43	94,809,967	94,810,155	89.52%
189	83.6%	176.552	2.65e-43	94,812,216	94,812,404	89.52%
189	83.6%	176.552	2.65e-43	94,817,452	94,817,640	89.52%
189	83.6%	176.552	2.65e-43	94,818,198	94,818,386	89.52%
189	83.6%	176.552	2.65e-43	94,821,820	94,822,008	89.52%
189	83.6%	176.552	2.65e-43	94,826,335	94,826,523	89.52%
189	83.6%	176.552	2.65e-43	94,835,222	94,835,410	89.52%
189	83.6%	176.552	2.65e-43	94,850,126	94,850,314	89.52%
189	83.6%	176.552	2.65e-43	94,862,240	94,862,428	89.52%
189	83.6%	176.552	2.65e-43	94,865,987	94,866,175	89.52%
189	83.6%	176.552	2.65e-43	94,882,236	94,882,424	89.52%
162	86.4%	176.552	2.65e-43	94,897,845	94,898,006	76.67%
189	83.6%	176.552	2.65e-43	94,919,323	94,919,511	89.52%
162	86.4%	176.552	2.65e-43	94,923,041	94,923,202	76.67%
189	83.6%	176.552	2.65e-43	94,933,781	94,933,969	89.52%
189	83.6%	176.552	2.65e-43	94,934,694	94,934,882	89.52%
189	83.6%	176.552	2.65e-43	94,935,072	94,935,260	89.52%
189	83.7%	176.552	2.65e-43	94,941,832	94,942,020	89.52%
189	83.6%	176.552	2.65e-43	94,962,197	94,962,385	89.52%
188	83.6%	176.552	2.65e-43	94,964,968	94,965,155	89.52%
189	83.6%	176.552	2.65e-43	95,011,254	95,011,442	89.52%
189	83.6%	176.552	2.65e-43	95,013,884	95,014,072	89.52%
189	83.6%	176.552	2.65e-43	95,018,769	95,018,957	89.52%
189	83.6%	176.552	2.65e-43	95,026,279	95,026,467	89.52%
189	83.6%	176.552	2.65e-43	95,030,034	95,030,222	89.52%
189	83.6%	176.552	2.65e-43	95,033,670	95,033,858	89.52%
189	83.6%	176.552	2.65e-43	95,036,300	95,036,488	89.52%
189	83.6%	176.552	2.65e-43	95,048,694	95,048,882	89.52%
189	83.6%	176.552	2.65e-43	95,052,449	95,052,637	89.52%
189	83.6%	176.552	2.65e-43	95,055,075	95,055,263	89.52%
189	83.6%	176.552	2.65e-43	95,057,323	95,057,511	89.52%
189	83.6%	176.552	2.65e-43	95,089,640	95,089,828	89.52%
188	83.6%	176.552	2.65e-43	95,094,274	95,094,461	89.52%
189	83.6%	176.552	2.65e-43	95,097,640	95,097,828	89.52%
189	83.6%	176.552	2.65e-43	95,115,080	95,115,268	89.52%
189	83.6%	176.552	2.65e-43	95,118,501	95,118,689	89.52%
189	83.6%	176.552	2.65e-43	95,120,798	95,120,986	89.52%
189	83.6%	176.552	2.65e-43	95,144,470	95,144,658	89.52%
189	83.7%	176.552	2.65e-43	95,147,763	95,147,951	89.52%
189	83.6%	176.552	2.65e-43	95,157,659	95,157,847	89.52%
189	83.7%	176.552	2.65e-43	95,163,454	95,163,642	89.52%
189	83.6%	176.552	2.65e-43	95,164,205	95,164,393	89.52%
189	83.7%	176.552	2.65e-43	95,215,987	95,216,175	89.52%
189	83.6%	176.552	2.65e-43	95,247,392	95,247,580	89.52%
189	83.6%	176.552	2.65e-43	95,251,147	95,251,335	89.52%
189	83.6%	176.552	2.65e-43	95,272,949	95,273,137	89.52%
189	83.6%	176.552	2.65e-43	95,276,370	95,276,558	89.52%
189	83.6%	176.552	2.65e-43	95,281,318	95,281,506	89.52%
189	83.6%	176.552	2.65e-43	95,326,243	95,326,431	89.52%
189	83.6%	176.552	2.65e-43	95,328,301	95,328,489	89.52%
189	83.6%	176.552	2.65e-43	95,344,081	95,344,269	89.52%
189	83.7%	176.552	2.65e-43	95,354,622	95,354,810	89.52%
189	83.7%	176.552	2.65e-43	95,357,763	95,357,951	89.52%
198	83.0%	176.552	2.65e-43	95,362,463	95,362,660	93.81%
191	83.4%	174.705	9.53e-43	92,596,386	92,596,576	90.48%
191	83.4%	174.705	9.53e-43	92,645,669	92,645,859	90.48%
191	83.4%	174.705	9.53e-43	92,688,331	92,688,521	90.48%
191	83.4%	174.705	9.53e-43	92,755,424	92,755,614	90.48%
191	83.4%	174.705	9.53e-43	92,807,805	92,807,995	90.48%
191	83.4%	174.705	9.53e-43	92,830,462	92,830,652	90.48%
191	83.4%	174.705	9.53e-43	92,914,760	92,914,950	90.48%
191	83.4%	174.705	9.53e-43	92,918,675	92,918,865	90.48%
191	83.4%	174.705	9.53e-43	92,923,556	92,923,746	90.48%
191	83.4%	174.705	9.53e-43	92,928,830	92,929,020	90.48%
191	83.4%	174.705	9.53e-43	92,929,586	92,929,776	90.48%
188	83.5%	174.705	9.53e-43	92,941,575	92,941,762	89.05%
191	83.4%	174.705	9.53e-43	92,946,490	92,946,680	90.48%
191	83.4%	174.705	9.53e-43	92,952,519	92,952,709	90.48%
191	83.4%	174.705	9.53e-43	92,953,275	92,953,465	90.48%
188	83.5%	174.705	9.53e-43	92,965,264	92,965,451	89.05%
191	83.4%	174.705	9.53e-43	92,970,934	92,971,124	90.48%
191	83.4%	174.705	9.53e-43	92,973,578	92,973,768	90.48%
191	83.4%	174.705	9.53e-43	92,976,003	92,976,193	90.48%
191	83.4%	174.705	9.53e-43	92,981,482	92,981,672	90.48%
191	83.4%	174.705	9.53e-43	92,983,198	92,983,388	90.48%
191	83.4%	174.705	9.53e-43	92,988,677	92,988,867	90.48%
191	83.4%	174.705	9.53e-43	92,990,393	92,990,583	90.48%
191	83.4%	174.705	9.53e-43	92,992,109	92,992,299	90.48%
191	83.4%	174.705	9.53e-43	92,995,984	92,996,174	90.48%
191	83.4%	174.705	9.53e-43	92,996,945	92,997,135	90.48%
191	83.4%	174.705	9.53e-43	93,007,967	93,008,157	90.48%
191	83.4%	174.705	9.53e-43	93,008,928	93,009,118	90.48%
191	83.4%	174.705	9.53e-43	93,023,374	93,023,564	90.48%
191	83.4%	174.705	9.53e-43	93,026,018	93,026,208	90.48%
191	83.4%	174.705	9.53e-43	93,030,157	93,030,347	90.48%
191	83.4%	174.705	9.53e-43	93,039,347	93,039,537	90.48%
191	83.4%	174.705	9.53e-43	93,055,582	93,055,772	90.48%
191	83.4%	174.705	9.53e-43	93,109,655	93,109,845	90.48%
191	83.4%	174.705	9.53e-43	93,116,540	93,116,730	90.48%
191	83.4%	174.705	9.53e-43	93,123,425	93,123,615	90.48%
191	83.4%	174.705	9.53e-43	93,125,314	93,125,504	90.48%
191	83.4%	174.705	9.53e-43	93,130,808	93,130,998	90.48%
191	83.4%	174.705	9.53e-43	93,131,559	93,131,749	90.48%
191	83.4%	174.705	9.53e-43	93,138,003	93,138,193	90.48%
188	83.5%	174.705	9.53e-43	93,139,882	93,140,069	89.05%
191	83.4%	174.705	9.53e-43	93,144,075	93,144,265	90.48%
191	83.4%	174.705	9.53e-43	93,144,826	93,145,016	90.48%
191	83.4%	174.705	9.53e-43	93,148,428	93,148,618	90.48%
191	83.4%	174.705	9.53e-43	93,150,144	93,150,334	90.48%
191	83.4%	174.705	9.53e-43	93,150,522	93,150,712	90.48%
191	83.4%	174.705	9.53e-43	93,159,171	93,159,361	90.48%
191	83.4%	174.705	9.53e-43	93,161,059	93,161,249	90.48%
191	83.4%	174.705	9.53e-43	93,165,906	93,166,096	90.48%
191	83.4%	174.705	9.53e-43	93,170,644	93,170,834	90.48%
191	83.4%	174.705	9.53e-43	93,171,395	93,171,585	90.48%
191	83.4%	174.705	9.53e-43	93,174,995	93,175,185	90.48%
191	83.4%	174.705	9.53e-43	93,186,198	93,186,388	90.48%
191	83.4%	174.705	9.53e-43	93,190,323	93,190,513	90.48%
191	83.4%	174.705	9.53e-43	93,194,296	93,194,486	90.48%
191	83.4%	174.705	9.53e-43	93,227,655	93,227,845	90.48%
191	83.4%	174.705	9.53e-43	93,232,771	93,232,961	90.48%
191	83.4%	174.705	9.53e-43	93,233,522	93,233,712	90.48%
191	83.4%	174.705	9.53e-43	93,237,122	93,237,312	90.48%
191	83.4%	174.705	9.53e-43	93,242,612	93,242,802	90.48%
191	83.4%	174.705	9.53e-43	93,246,214	93,246,404	90.48%
191	83.4%	174.705	9.53e-43	93,249,816	93,250,006	90.48%
191	83.4%	174.705	9.53e-43	93,251,532	93,251,722	90.48%
191	83.4%	174.705	9.53e-43	93,251,910	93,252,100	90.48%
191	83.4%	174.705	9.53e-43	93,256,799	93,256,989	90.48%
191	83.4%	174.705	9.53e-43	93,258,688	93,258,878	90.48%
191	83.4%	174.705	9.53e-43	93,263,154	93,263,344	90.48%
191	83.4%	174.705	9.53e-43	93,264,665	93,264,855	90.48%
191	83.4%	174.705	9.53e-43	93,265,794	93,265,984	90.48%
191	83.4%	174.705	9.53e-43	93,268,060	93,268,250	90.48%
191	83.4%	174.705	9.53e-43	93,270,154	93,270,344	90.48%
191	83.4%	174.705	9.53e-43	93,270,905	93,271,095	90.48%
191	83.4%	174.705	9.53e-43	93,275,638	93,275,828	90.48%
191	83.4%	174.705	9.53e-43	93,283,736	93,283,926	90.48%
191	83.4%	174.705	9.53e-43	93,284,492	93,284,682	90.48%
191	83.4%	174.705	9.53e-43	93,306,790	93,306,980	90.48%
191	83.4%	174.705	9.53e-43	93,308,081	93,308,271	90.48%
191	83.4%	174.705	9.53e-43	93,309,970	93,310,160	90.48%
191	83.4%	174.705	9.53e-43	93,315,464	93,315,654	90.48%
191	83.4%	174.705	9.53e-43	93,316,215	93,316,405	90.48%
191	83.4%	174.705	9.53e-43	93,319,815	93,320,005	90.48%
191	83.4%	174.705	9.53e-43	93,328,156	93,328,346	90.48%
191	83.4%	174.705	9.53e-43	93,332,716	93,332,906	90.48%
191	83.4%	174.705	9.53e-43	93,333,094	93,333,284	90.48%
191	83.4%	174.705	9.53e-43	93,337,983	93,338,173	90.48%
191	83.4%	174.705	9.53e-43	93,343,627	93,343,817	90.48%
191	83.4%	174.705	9.53e-43	93,349,982	93,350,172	90.48%
191	83.4%	174.705	9.53e-43	93,351,493	93,351,683	90.48%
191	83.4%	174.705	9.53e-43	93,352,622	93,352,812	90.48%
191	83.4%	174.705	9.53e-43	93,354,888	93,355,078	90.48%
191	83.4%	174.705	9.53e-43	93,356,604	93,356,794	90.48%
191	83.4%	174.705	9.53e-43	93,356,982	93,357,172	90.48%
191	83.4%	174.705	9.53e-43	93,360,204	93,360,394	90.48%
191	83.4%	174.705	9.53e-43	93,363,258	93,363,448	90.48%
191	83.4%	174.705	9.53e-43	93,364,009	93,364,199	90.48%
191	83.4%	174.705	9.53e-43	93,367,609	93,367,799	90.48%
191	83.4%	174.705	9.53e-43	93,378,812	93,379,002	90.48%
191	83.4%	174.705	9.53e-43	93,382,937	93,383,127	90.48%
191	83.4%	174.705	9.53e-43	93,383,693	93,383,883	90.48%
191	83.4%	174.705	9.53e-43	93,387,819	93,388,009	90.48%
191	83.4%	174.705	9.53e-43	93,394,052	93,394,242	90.48%
191	83.4%	174.705	9.53e-43	93,400,081	93,400,271	90.48%
191	83.4%	174.705	9.53e-43	93,400,837	93,401,027	90.48%
191	83.4%	174.705	9.53e-43	93,415,861	93,416,051	90.48%
191	83.4%	174.705	9.53e-43	93,419,796	93,419,986	90.48%
191	83.4%	174.705	9.53e-43	93,421,512	93,421,702	90.48%
191	83.4%	174.705	9.53e-43	93,425,387	93,425,577	90.48%
191	83.4%	174.705	9.53e-43	93,426,348	93,426,538	90.48%
191	83.4%	174.705	9.53e-43	93,430,222	93,430,412	90.48%
191	83.4%	174.705	9.53e-43	93,442,260	93,442,450	90.48%
191	83.4%	174.705	9.53e-43	93,444,307	93,444,497	90.48%
191	83.4%	174.705	9.53e-43	93,446,569	93,446,759	90.48%
191	83.4%	174.705	9.53e-43	93,448,835	93,449,025	90.48%
191	83.4%	174.705	9.53e-43	93,461,254	93,461,444	90.48%
191	83.4%	174.705	9.53e-43	93,469,027	93,469,217	90.48%
191	83.4%	174.705	9.53e-43	93,472,962	93,473,152	90.48%
191	83.4%	174.705	9.53e-43	93,474,678	93,474,868	90.48%
191	83.4%	174.705	9.53e-43	93,478,553	93,478,743	90.48%
191	83.4%	174.705	9.53e-43	93,479,514	93,479,704	90.48%
191	83.4%	174.705	9.53e-43	93,483,388	93,483,578	90.48%
191	83.4%	174.705	9.53e-43	93,495,048	93,495,238	90.48%
191	83.4%	174.705	9.53e-43	93,497,095	93,497,285	90.48%
191	83.4%	174.705	9.53e-43	93,499,357	93,499,547	90.48%
191	83.4%	174.705	9.53e-43	93,501,623	93,501,813	90.48%
191	83.4%	174.705	9.53e-43	93,514,042	93,514,232	90.48%
191	83.4%	174.705	9.53e-43	93,537,860	93,538,050	90.48%
191	83.4%	174.705	9.53e-43	93,539,576	93,539,766	90.48%
191	83.4%	174.705	9.53e-43	93,540,705	93,540,895	90.48%
191	83.4%	174.705	9.53e-43	93,542,421	93,542,611	90.48%
191	83.4%	174.705	9.53e-43	93,550,715	93,550,905	90.48%
191	83.4%	174.705	9.53e-43	93,555,028	93,555,218	90.48%
191	83.4%	174.705	9.53e-43	93,555,989	93,556,179	90.48%
191	83.4%	174.705	9.53e-43	93,556,745	93,556,935	90.48%
191	83.4%	174.705	9.53e-43	93,569,512	93,569,702	90.48%
191	83.4%	174.705	9.53e-43	93,574,576	93,574,766	90.48%
191	83.4%	174.705	9.53e-43	93,579,862	93,580,052	90.48%
191	83.4%	174.705	9.53e-43	93,583,414	93,583,604	90.48%
191	83.4%	174.705	9.53e-43	93,589,989	93,590,179	90.48%
191	83.4%	174.705	9.53e-43	93,609,556	93,609,746	90.48%
191	83.4%	174.705	9.53e-43	93,625,784	93,625,974	90.48%
191	83.4%	174.705	9.53e-43	93,626,540	93,626,730	90.48%
191	83.4%	174.705	9.53e-43	93,627,668	93,627,858	90.48%
191	83.4%	174.705	9.53e-43	93,628,797	93,628,987	90.48%
179	84.4%	174.705	9.53e-43	93,630,486	93,630,664	84.76%
191	83.4%	174.705	9.53e-43	93,634,812	93,635,002	90.48%
191	83.4%	174.705	9.53e-43	93,637,456	93,637,646	90.48%
191	83.4%	174.705	9.53e-43	93,644,227	93,644,417	90.48%
191	83.4%	174.705	9.53e-43	93,648,353	93,648,543	90.48%
191	83.4%	174.705	9.53e-43	93,650,997	93,651,187	90.48%
191	83.4%	174.705	9.53e-43	93,655,123	93,655,313	90.48%
191	83.4%	174.705	9.53e-43	93,663,233	93,663,423	90.48%
191	83.4%	174.705	9.53e-43	93,672,355	93,672,545	90.48%
191	83.4%	174.705	9.53e-43	93,676,481	93,676,671	90.48%
191	83.4%	174.705	9.53e-43	93,682,874	93,683,064	90.48%
191	83.4%	174.705	9.53e-43	93,688,669	93,688,859	90.48%
191	83.4%	174.705	9.53e-43	93,696,285	93,696,475	90.48%
191	83.4%	174.705	9.53e-43	93,698,174	93,698,364	90.48%
191	83.4%	174.705	9.53e-43	93,702,300	93,702,490	90.48%
191	83.4%	174.705	9.53e-43	93,704,944	93,705,134	90.48%
191	83.4%	174.705	9.53e-43	93,713,430	93,713,620	90.48%
191	83.4%	174.705	9.53e-43	93,726,631	93,726,821	90.48%
191	83.4%	174.705	9.53e-43	93,728,520	93,728,710	90.48%
191	83.4%	174.705	9.53e-43	93,735,647	93,735,837	90.48%
191	83.4%	174.705	9.53e-43	93,741,674	93,741,864	90.48%
191	83.4%	174.705	9.53e-43	93,758,791	93,758,981	90.48%
191	83.4%	174.705	9.53e-43	93,763,422	93,763,612	90.48%
191	83.4%	174.705	9.53e-43	93,767,297	93,767,487	90.48%
191	83.4%	174.705	9.53e-43	93,802,990	93,803,180	90.48%
191	83.4%	174.705	9.53e-43	93,805,084	93,805,274	90.48%
191	83.4%	174.705	9.53e-43	93,808,684	93,808,874	90.48%
191	83.4%	174.705	9.53e-43	93,814,884	93,815,074	90.48%
191	83.4%	174.705	9.53e-43	93,816,773	93,816,963	90.48%
191	83.4%	174.705	9.53e-43	93,823,658	93,823,848	90.48%
191	83.4%	174.705	9.53e-43	93,826,885	93,827,075	90.48%
191	83.4%	174.705	9.53e-43	93,827,636	93,827,826	90.48%
191	83.4%	174.705	9.53e-43	93,831,236	93,831,426	90.48%
191	83.4%	174.705	9.53e-43	93,836,352	93,836,542	90.48%
191	83.4%	174.705	9.53e-43	93,837,858	93,838,048	90.48%
191	83.4%	174.705	9.53e-43	93,838,609	93,838,799	90.48%
191	83.4%	174.705	9.53e-43	93,842,209	93,842,399	90.48%
191	83.4%	174.705	9.53e-43	93,843,547	93,843,737	90.48%
191	83.4%	174.705	9.53e-43	93,844,507	93,844,697	90.48%
191	83.4%	174.705	9.53e-43	93,844,885	93,845,075	90.48%
191	83.4%	174.705	9.53e-43	93,849,774	93,849,964	90.48%
191	83.4%	174.705	9.53e-43	93,851,663	93,851,853	90.48%
191	83.4%	174.705	9.53e-43	93,852,419	93,852,609	90.48%
191	83.4%	174.705	9.53e-43	93,854,665	93,854,855	90.48%
191	83.4%	174.705	9.53e-43	93,860,158	93,860,348	90.48%
191	83.4%	174.705	9.53e-43	93,860,914	93,861,104	90.48%
191	83.4%	174.705	9.53e-43	93,864,281	93,864,471	90.48%
191	83.4%	174.705	9.53e-43	93,874,448	93,874,638	90.48%
191	83.4%	174.705	9.53e-43	93,876,710	93,876,900	90.48%
191	83.4%	174.705	9.53e-43	93,878,222	93,878,412	90.48%
191	83.4%	174.705	9.53e-43	93,884,414	93,884,604	90.48%
194	83.2%	174.705	9.53e-43	93,890,605	93,890,798	91.43%
191	83.4%	174.705	9.53e-43	93,892,494	93,892,684	90.48%
191	83.4%	174.705	9.53e-43	93,903,358	93,903,548	90.48%
194	83.2%	174.705	9.53e-43	93,904,487	93,904,680	91.43%
191	83.4%	174.705	9.53e-43	93,910,511	93,910,701	90.48%
191	83.4%	174.705	9.53e-43	93,911,472	93,911,662	90.48%
191	83.4%	174.705	9.53e-43	93,938,299	93,938,489	90.48%
191	83.4%	174.705	9.53e-43	93,951,940	93,952,130	90.48%
191	83.4%	174.705	9.53e-43	93,953,451	93,953,641	90.48%
191	83.4%	174.705	9.53e-43	93,956,248	93,956,438	90.48%
191	83.4%	174.705	9.53e-43	93,958,137	93,958,327	90.48%
191	83.4%	174.705	9.53e-43	93,962,263	93,962,453	90.48%
191	83.4%	174.705	9.53e-43	93,983,914	93,984,104	90.48%
191	83.4%	174.705	9.53e-43	93,985,630	93,985,820	90.48%
191	83.4%	174.705	9.53e-43	93,987,131	93,987,321	90.48%
191	83.4%	174.705	9.53e-43	93,988,470	93,988,660	90.48%
191	83.4%	174.705	9.53e-43	94,011,352	94,011,542	90.48%
191	83.4%	174.705	9.53e-43	94,013,068	94,013,258	90.48%
191	83.4%	174.705	9.53e-43	94,014,569	94,014,759	90.48%
191	83.4%	174.705	9.53e-43	94,016,285	94,016,475	90.48%
191	83.4%	174.705	9.53e-43	94,038,528	94,038,718	90.48%
191	83.4%	174.705	9.53e-43	94,039,657	94,039,847	90.48%
191	83.4%	174.705	9.53e-43	94,042,679	94,042,869	90.48%
191	83.4%	174.705	9.53e-43	94,043,430	94,043,620	90.48%
191	83.4%	174.705	9.53e-43	94,046,652	94,046,842	90.48%
191	83.4%	174.705	9.53e-43	94,047,403	94,047,593	90.48%
191	83.4%	174.705	9.53e-43	94,050,625	94,050,815	90.48%
191	83.4%	174.705	9.53e-43	94,053,648	94,053,838	90.48%
191	83.4%	174.705	9.53e-43	94,058,004	94,058,194	90.48%
191	83.4%	174.705	9.53e-43	94,062,470	94,062,660	90.48%
[truncated: 1,635 more rows]

## Sheet: CHM13 T2T v2.0 HSA4
Megablast CHM13 T2T v2.0
Query: HSat1A clone (210 bp)
Geneious Custom BLAST Database: CP068274.2
15000 search hits
Length	% Pairwise Identity	Bit-Score	E Value	Hit end	Hit start	Query coverage
193	91.2%	261.498	6.84e-69	50,821,531	50,821,339	91.43%
193	91.2%	261.498	6.84e-69	50,862,689	50,862,497	91.43%
193	91.2%	261.498	6.84e-69	50,954,848	50,954,656	91.43%
193	91.2%	261.498	6.84e-69	54,970,342	54,970,150	91.43%
193	91.2%	261.498	6.84e-69	54,970,846	54,970,654	91.43%
191	91.1%	257.805	8.85e-68	50,655,430	50,655,240	90.48%
191	91.1%	257.805	8.85e-68	50,818,657	50,818,467	90.48%
205	89.3%	255.958	3.18e-67	50,507,028	50,506,824	97.14%
192	90.7%	255.958	3.18e-67	50,556,742	50,556,551	91.43%
193	90.7%	255.958	3.18e-67	50,577,018	50,576,826	91.43%
193	90.7%	255.958	3.18e-67	50,584,354	50,584,162	91.43%
193	90.7%	255.958	3.18e-67	50,584,522	50,584,330	91.43%
192	90.7%	255.958	3.18e-67	50,614,722	50,614,531	91.43%
192	90.7%	255.958	3.18e-67	50,632,377	50,632,186	91.43%
192	90.7%	255.958	3.18e-67	50,726,310	50,726,119	91.43%
192	90.7%	255.958	3.18e-67	50,858,319	50,858,128	91.43%
193	90.7%	255.958	3.18e-67	50,954,806	50,954,614	91.43%
205	89.3%	255.958	3.18e-67	51,096,174	51,095,970	97.14%
192	90.7%	255.958	3.18e-67	51,112,248	51,112,057	91.43%
205	89.3%	255.958	3.18e-67	51,202,870	51,202,666	97.14%
192	90.7%	255.958	3.18e-67	51,221,785	51,221,594	91.43%
193	90.7%	255.958	3.18e-67	51,242,148	51,241,956	91.43%
192	90.7%	255.958	3.18e-67	51,266,521	51,266,330	91.43%
193	90.7%	255.958	3.18e-67	51,378,373	51,378,181	91.43%
193	90.7%	255.958	3.18e-67	51,390,121	51,389,929	91.43%
193	90.7%	255.958	3.18e-67	51,525,386	51,525,194	91.43%
193	90.7%	255.958	3.18e-67	51,531,395	51,531,203	91.43%
193	90.7%	255.958	3.18e-67	51,537,404	51,537,212	91.43%
192	90.7%	255.958	3.18e-67	51,591,922	51,591,731	91.43%
192	90.7%	255.958	3.18e-67	51,606,371	51,606,180	91.43%
193	90.7%	255.958	3.18e-67	51,781,652	51,781,460	91.43%
193	90.7%	255.958	3.18e-67	51,787,920	51,787,728	91.43%
193	90.7%	255.958	3.18e-67	51,809,424	51,809,232	91.43%
193	90.7%	255.958	3.18e-67	51,845,899	51,845,707	91.43%
193	90.7%	255.958	3.18e-67	51,877,978	51,877,786	91.43%
193	90.7%	255.958	3.18e-67	51,957,251	51,957,059	91.43%
193	90.7%	255.958	3.18e-67	51,993,726	51,993,534	91.43%
193	90.7%	255.958	3.18e-67	52,025,807	52,025,615	91.43%
198	89.9%	254.111	1.15e-66	50,471,171	50,470,974	93.81%
198	89.9%	254.111	1.15e-66	51,836,430	51,836,233	93.81%
198	89.9%	254.111	1.15e-66	51,840,608	51,840,411	93.81%
198	89.9%	254.111	1.15e-66	51,872,687	51,872,490	93.81%
198	89.9%	254.111	1.15e-66	51,904,984	51,904,787	93.81%
198	89.9%	254.111	1.15e-66	51,909,162	51,908,965	93.81%
198	89.9%	254.111	1.15e-66	51,920,136	51,919,939	93.81%
198	89.9%	254.111	1.15e-66	51,984,257	51,984,060	93.81%
198	89.9%	254.111	1.15e-66	51,988,435	51,988,238	93.81%
198	89.9%	254.111	1.15e-66	52,020,515	52,020,318	93.81%
198	89.9%	254.111	1.15e-66	52,052,811	52,052,614	93.81%
198	89.9%	254.111	1.15e-66	52,056,989	52,056,792	93.81%
198	89.9%	254.111	1.15e-66	52,067,963	52,067,766	93.81%
193	90.2%	250.418	1.48e-65	49,682,115	49,681,923	91.43%
193	90.2%	250.418	1.48e-65	49,684,032	49,683,840	91.43%
192	90.2%	250.418	1.48e-65	49,697,390	49,697,199	91.43%
193	90.2%	250.418	1.48e-65	50,438,050	50,437,858	91.43%
193	90.2%	250.418	1.48e-65	50,438,092	50,437,900	91.43%
193	90.2%	250.418	1.48e-65	50,442,204	50,442,012	91.43%
193	90.2%	250.418	1.48e-65	50,442,246	50,442,054	91.43%
193	90.2%	250.418	1.48e-65	50,466,857	50,466,665	91.43%
193	90.2%	250.418	1.48e-65	50,468,600	50,468,408	91.43%
193	90.2%	250.418	1.48e-65	50,523,113	50,522,921	91.43%
193	90.2%	250.418	1.48e-65	50,584,396	50,584,204	91.43%
193	90.2%	250.418	1.48e-65	50,600,410	50,600,218	91.43%
193	90.2%	250.418	1.48e-65	50,648,514	50,648,322	91.43%
193	90.2%	250.418	1.48e-65	50,655,388	50,655,196	91.43%
193	90.2%	250.418	1.48e-65	50,655,556	50,655,364	91.43%
193	90.2%	250.418	1.48e-65	50,691,824	50,691,632	91.43%
193	90.2%	250.418	1.48e-65	50,697,982	50,697,790	91.43%
193	90.2%	250.418	1.48e-65	50,703,686	50,703,494	91.43%
193	90.2%	250.418	1.48e-65	50,713,358	50,713,166	91.43%
193	90.2%	250.418	1.48e-65	50,713,484	50,713,292	91.43%
193	90.2%	250.418	1.48e-65	50,754,718	50,754,526	91.43%
192	90.2%	250.418	1.48e-65	50,787,515	50,787,324	91.43%
193	90.2%	250.418	1.48e-65	50,800,453	50,800,261	91.43%
193	90.2%	250.418	1.48e-65	50,818,615	50,818,423	91.43%
193	90.2%	250.418	1.48e-65	50,818,783	50,818,591	91.43%
193	90.2%	250.418	1.48e-65	50,821,489	50,821,297	91.43%
193	90.2%	250.418	1.48e-65	50,852,683	50,852,491	91.43%
193	90.2%	250.418	1.48e-65	50,862,647	50,862,455	91.43%
193	90.2%	250.418	1.48e-65	50,881,925	50,881,733	91.43%
193	90.2%	250.418	1.48e-65	50,889,831	50,889,639	91.43%
193	90.2%	250.418	1.48e-65	50,921,284	50,921,092	91.43%
193	90.2%	250.418	1.48e-65	50,935,704	50,935,512	91.43%
193	90.2%	250.418	1.48e-65	50,947,225	50,947,033	91.43%
193	90.2%	250.418	1.48e-65	50,954,974	50,954,782	91.43%
193	90.2%	250.418	1.48e-65	50,986,454	50,986,262	91.43%
193	90.2%	250.418	1.48e-65	50,993,444	50,993,252	91.43%
193	90.2%	250.418	1.48e-65	51,000,429	51,000,237	91.43%
193	90.2%	250.418	1.48e-65	51,006,623	51,006,431	91.43%
193	90.2%	250.418	1.48e-65	51,006,749	51,006,557	91.43%
193	90.2%	250.418	1.48e-65	51,028,609	51,028,417	91.43%
193	90.2%	250.418	1.48e-65	51,039,947	51,039,755	91.43%
193	90.2%	250.418	1.48e-65	51,074,836	51,074,644	91.43%
193	90.2%	250.418	1.48e-65	51,089,130	51,088,938	91.43%
193	90.2%	250.418	1.48e-65	51,089,256	51,089,064	91.43%
193	90.2%	250.418	1.48e-65	51,101,337	51,101,145	91.43%
193	90.2%	250.418	1.48e-65	51,178,773	51,178,581	91.43%
193	90.2%	250.418	1.48e-65	51,193,067	51,192,875	91.43%
193	90.2%	250.418	1.48e-65	51,193,193	51,193,001	91.43%
193	90.2%	250.418	1.48e-65	51,212,412	51,212,220	91.43%
193	90.2%	250.418	1.48e-65	51,212,454	51,212,262	91.43%
193	90.2%	250.418	1.48e-65	54,957,368	54,957,176	91.43%
193	90.2%	250.418	1.48e-65	54,957,410	54,957,218	91.43%
193	90.2%	250.418	1.48e-65	54,970,468	54,970,276	91.43%
193	90.2%	250.418	1.48e-65	54,970,972	54,970,780	91.43%
195	89.7%	248.571	5.33e-65	49,676,598	49,676,404	92.38%
198	89.4%	248.571	5.33e-65	49,686,558	49,686,361	93.81%
198	89.4%	248.571	5.33e-65	50,473,037	50,472,840	93.81%
198	89.4%	248.571	5.33e-65	50,508,886	50,508,689	93.81%
198	89.4%	248.571	5.33e-65	50,513,060	50,512,863	93.81%
195	89.7%	248.571	5.33e-65	50,584,104	50,583,910	92.38%
198	89.4%	248.571	5.33e-65	50,594,620	50,594,423	93.81%
198	89.4%	248.571	5.33e-65	50,676,936	50,676,739	93.81%
198	89.4%	248.571	5.33e-65	50,748,971	50,748,774	93.81%
198	89.4%	248.571	5.33e-65	50,844,029	50,843,832	93.81%
198	89.4%	248.571	5.33e-65	50,877,471	50,877,274	93.81%
198	89.4%	248.571	5.33e-65	50,977,801	50,977,604	93.81%
198	89.4%	248.571	5.33e-65	51,140,413	51,140,216	93.81%
198	89.4%	248.571	5.33e-65	51,251,745	51,251,548	93.81%
198	89.4%	248.571	5.33e-65	51,284,504	51,284,307	93.81%
198	89.4%	248.571	5.33e-65	51,293,100	51,292,903	93.81%
192	90.1%	248.571	5.33e-65	51,297,553	51,297,362	90.95%
198	89.4%	248.571	5.33e-65	51,465,501	51,465,304	93.81%
192	90.1%	248.571	5.33e-65	51,469,912	51,469,721	90.95%
198	89.4%	248.571	5.33e-65	51,577,147	51,576,950	93.81%
198	89.4%	248.571	5.33e-65	51,619,535	51,619,338	93.81%
198	89.4%	248.571	5.33e-65	51,624,839	51,624,642	93.81%
192	90.1%	248.571	5.33e-65	51,629,292	51,629,101	90.95%
198	89.4%	248.571	5.33e-65	51,653,614	51,653,417	93.81%
198	89.4%	248.571	5.33e-65	51,731,443	51,731,246	93.81%
198	89.4%	248.571	5.33e-65	51,914,547	51,914,350	93.81%
198	89.4%	248.571	5.33e-65	52,062,374	52,062,177	93.81%
198	89.4%	248.571	5.33e-65	54,937,997	54,937,800	93.81%
198	89.4%	248.571	5.33e-65	54,950,849	54,950,652	93.81%
191	90.1%	246.725	1.92e-64	50,529,918	50,529,728	90.48%
191	90.1%	246.725	1.92e-64	50,533,528	50,533,338	90.48%
191	90.1%	246.725	1.92e-64	50,538,305	50,538,115	90.48%
191	90.1%	246.725	1.92e-64	50,543,082	50,542,892	90.48%
191	90.1%	246.725	1.92e-64	50,547,859	50,547,669	90.48%
191	90.1%	246.725	1.92e-64	50,552,636	50,552,446	90.48%
191	90.1%	246.725	1.92e-64	50,607,215	50,607,025	90.48%
191	90.1%	246.725	1.92e-64	50,610,825	50,610,635	90.48%
191	90.1%	246.725	1.92e-64	50,628,306	50,628,116	90.48%
191	90.1%	246.725	1.92e-64	50,761,523	50,761,333	90.48%
191	90.1%	246.725	1.92e-64	50,766,300	50,766,110	90.48%
191	90.1%	246.725	1.92e-64	50,783,444	50,783,254	90.48%
191	90.1%	246.725	1.92e-64	51,108,142	51,107,952	90.48%
191	90.1%	246.725	1.92e-64	51,217,679	51,217,489	90.48%
197	89.3%	246.725	1.92e-64	54,927,474	54,927,278	93.33%
191	90.1%	246.725	1.92e-64	54,953,833	54,953,643	90.48%
193	89.6%	244.878	6.89e-64	49,678,423	49,678,231	91.43%
192	89.6%	244.878	6.89e-64	49,691,250	49,691,059	91.43%
201	88.6%	244.878	6.89e-64	49,696,605	49,696,405	95.71%
193	89.6%	244.878	6.89e-64	49,704,210	49,704,018	91.43%
193	89.6%	244.878	6.89e-64	50,466,605	50,466,413	91.43%
193	89.6%	244.878	6.89e-64	50,466,899	50,466,707	91.43%
193	89.6%	244.878	6.89e-64	50,466,983	50,466,791	91.43%
193	89.6%	244.878	6.89e-64	50,500,412	50,500,220	91.43%
193	89.6%	244.878	6.89e-64	50,534,695	50,534,503	91.43%
193	89.6%	244.878	6.89e-64	50,539,472	50,539,280	91.43%
193	89.6%	244.878	6.89e-64	50,544,249	50,544,057	91.43%
193	89.6%	244.878	6.89e-64	50,549,026	50,548,834	91.43%
193	89.6%	244.878	6.89e-64	50,587,270	50,587,078	91.43%
193	89.6%	244.878	6.89e-64	50,587,312	50,587,120	91.43%
193	89.6%	244.878	6.89e-64	50,594,250	50,594,058	91.43%
193	89.6%	244.878	6.89e-64	50,594,292	50,594,100	91.43%
193	89.6%	244.878	6.89e-64	50,599,914	50,599,722	91.43%
193	89.6%	244.878	6.89e-64	50,662,032	50,661,840	91.43%
193	89.6%	244.878	6.89e-64	50,675,281	50,675,089	91.43%
193	89.6%	244.878	6.89e-64	50,713,400	50,713,208	91.43%
193	89.6%	244.878	6.89e-64	50,754,222	50,754,030	91.43%
193	89.6%	244.878	6.89e-64	50,811,279	50,811,087	91.43%
193	89.6%	244.878	6.89e-64	50,818,363	50,818,171	91.43%
193	89.6%	244.878	6.89e-64	50,829,125	50,828,933	91.43%
193	89.6%	244.878	6.89e-64	50,842,374	50,842,182	91.43%
193	89.6%	244.878	6.89e-64	50,935,578	50,935,386	91.43%
193	89.6%	244.878	6.89e-64	50,954,554	50,954,362	91.43%
193	89.6%	244.878	6.89e-64	50,960,158	50,959,966	91.43%
193	89.6%	244.878	6.89e-64	50,973,407	50,973,215	91.43%
193	89.6%	244.878	6.89e-64	51,006,665	51,006,473	91.43%
193	89.6%	244.878	6.89e-64	51,011,340	51,011,148	91.43%
193	89.6%	244.878	6.89e-64	51,039,821	51,039,629	91.43%
193	89.6%	244.878	6.89e-64	51,065,396	51,065,204	91.43%
193	89.6%	244.878	6.89e-64	51,089,172	51,088,980	91.43%
193	89.6%	244.878	6.89e-64	51,100,841	51,100,649	91.43%
193	89.6%	244.878	6.89e-64	51,152,373	51,152,181	91.43%
193	89.6%	244.878	6.89e-64	51,166,049	51,165,857	91.43%
193	89.6%	244.878	6.89e-64	51,193,109	51,192,917	91.43%
193	89.6%	244.878	6.89e-64	51,212,538	51,212,346	91.43%
205	88.3%	244.878	6.89e-64	51,256,608	51,256,404	97.14%
193	89.6%	244.878	6.89e-64	51,316,552	51,316,360	91.43%
193	89.6%	244.878	6.89e-64	51,322,296	51,322,104	91.43%
193	89.6%	244.878	6.89e-64	51,348,007	51,347,815	91.43%
205	88.3%	244.878	6.89e-64	51,356,725	51,356,521	97.14%
193	89.6%	244.878	6.89e-64	51,370,392	51,370,200	91.43%
193	89.6%	244.878	6.89e-64	51,370,434	51,370,242	91.43%
193	89.6%	244.878	6.89e-64	51,378,331	51,378,139	91.43%
193	89.6%	244.878	6.89e-64	51,384,298	51,384,106	91.43%
193	89.6%	244.878	6.89e-64	51,384,340	51,384,148	91.43%
193	89.6%	244.878	6.89e-64	51,390,079	51,389,887	91.43%
193	89.6%	244.878	6.89e-64	51,396,088	51,395,896	91.43%
193	89.6%	244.878	6.89e-64	51,396,130	51,395,938	91.43%
193	89.6%	244.878	6.89e-64	51,401,601	51,401,409	91.43%
193	89.6%	244.878	6.89e-64	51,418,393	51,418,201	91.43%
205	88.3%	244.878	6.89e-64	51,436,173	51,435,969	97.14%
193	89.6%	244.878	6.89e-64	51,525,344	51,525,152	91.43%
193	89.6%	244.878	6.89e-64	51,531,353	51,531,161	91.43%
193	89.6%	244.878	6.89e-64	51,537,362	51,537,170	91.43%
193	89.6%	244.878	6.89e-64	51,543,371	51,543,179	91.43%
193	89.6%	244.878	6.89e-64	51,543,413	51,543,221	91.43%
193	89.6%	244.878	6.89e-64	51,548,884	51,548,692	91.43%
193	89.6%	244.878	6.89e-64	51,564,314	51,564,122	91.43%
205	88.3%	244.878	6.89e-64	51,582,052	51,581,848	97.14%
193	89.6%	244.878	6.89e-64	51,682,297	51,682,105	91.43%
205	88.3%	244.878	6.89e-64	51,691,015	51,690,811	97.14%
193	89.6%	244.878	6.89e-64	51,720,922	51,720,730	91.43%
193	89.6%	244.878	6.89e-64	51,781,610	51,781,418	91.43%
193	89.6%	244.878	6.89e-64	51,784,258	51,784,066	91.43%
193	89.6%	244.878	6.89e-64	51,787,878	51,787,686	91.43%
193	89.6%	244.878	6.89e-64	51,790,526	51,790,334	91.43%
193	89.6%	244.878	6.89e-64	51,809,382	51,809,190	91.43%
193	89.6%	244.878	6.89e-64	51,815,391	51,815,199	91.43%
193	89.6%	244.878	6.89e-64	51,815,433	51,815,241	91.43%
193	89.6%	244.878	6.89e-64	51,820,904	51,820,712	91.43%
193	89.6%	244.878	6.89e-64	51,845,857	51,845,665	91.43%
193	89.6%	244.878	6.89e-64	51,851,866	51,851,674	91.43%
193	89.6%	244.878	6.89e-64	51,851,908	51,851,716	91.43%
193	89.6%	244.878	6.89e-64	51,857,379	51,857,187	91.43%
193	89.6%	244.878	6.89e-64	51,877,936	51,877,744	91.43%
193	89.6%	244.878	6.89e-64	51,883,945	51,883,753	91.43%
193	89.6%	244.878	6.89e-64	51,883,987	51,883,795	91.43%
193	89.6%	244.878	6.89e-64	51,889,458	51,889,266	91.43%
193	89.6%	244.878	6.89e-64	51,957,209	51,957,017	91.43%
193	89.6%	244.878	6.89e-64	51,963,218	51,963,026	91.43%
193	89.6%	244.878	6.89e-64	51,963,260	51,963,068	91.43%
193	89.6%	244.878	6.89e-64	51,968,731	51,968,539	91.43%
193	89.6%	244.878	6.89e-64	51,993,684	51,993,492	91.43%
193	89.6%	244.878	6.89e-64	51,999,693	51,999,501	91.43%
193	89.6%	244.878	6.89e-64	51,999,735	51,999,543	91.43%
193	89.6%	244.878	6.89e-64	52,005,206	52,005,014	91.43%
193	89.6%	244.878	6.89e-64	52,025,765	52,025,573	91.43%
193	89.6%	244.878	6.89e-64	52,031,774	52,031,582	91.43%
193	89.6%	244.878	6.89e-64	52,031,816	52,031,624	91.43%
193	89.6%	244.878	6.89e-64	52,037,285	52,037,093	91.43%
193	89.6%	244.878	6.89e-64	52,101,702	52,101,510	91.43%
193	89.6%	244.878	6.89e-64	52,103,146	52,102,954	91.43%
193	89.6%	244.878	6.89e-64	52,104,616	52,104,424	91.43%
193	89.6%	244.878	6.89e-64	54,884,172	54,883,980	91.43%
193	89.6%	244.878	6.89e-64	54,901,472	54,901,280	91.43%
193	89.6%	244.878	6.89e-64	54,901,556	54,901,364	91.43%
193	89.6%	244.878	6.89e-64	54,944,868	54,944,676	91.43%
193	89.6%	244.878	6.89e-64	54,944,910	54,944,718	91.43%
193	89.6%	244.878	6.89e-64	54,952,261	54,952,069	91.43%
193	89.6%	244.878	6.89e-64	54,957,494	54,957,302	91.43%
193	89.6%	244.878	6.89e-64	54,970,300	54,970,108	91.43%
198	88.9%	243.031	2.48e-63	49,657,872	49,657,675	93.81%
198	88.9%	243.031	2.48e-63	49,681,287	49,681,090	93.81%
198	88.9%	243.031	2.48e-63	50,453,645	50,453,448	93.81%
198	88.9%	243.031	2.48e-63	50,459,291	50,459,094	93.81%
198	88.9%	243.031	2.48e-63	50,479,958	50,479,761	93.81%
198	88.9%	243.031	2.48e-63	50,488,371	50,488,174	93.81%
198	88.9%	243.031	2.48e-63	50,490,859	50,490,662	93.81%
198	88.9%	243.031	2.48e-63	50,498,832	50,498,635	93.81%
198	88.9%	243.031	2.48e-63	50,569,162	50,568,965	93.81%
198	88.9%	243.031	2.48e-63	50,575,438	50,575,241	93.81%
198	88.9%	243.031	2.48e-63	50,580,125	50,579,928	93.81%
198	88.9%	243.031	2.48e-63	50,646,934	50,646,737	93.81%
198	88.9%	243.031	2.48e-63	50,651,453	50,651,256	93.81%
192	89.6%	243.031	2.48e-63	50,665,516	50,665,325	90.95%
198	88.9%	243.031	2.48e-63	50,700,604	50,700,407	93.81%
198	88.9%	243.031	2.48e-63	50,721,128	50,720,931	93.81%
198	88.9%	243.031	2.48e-63	50,738,733	50,738,536	93.81%
198	88.9%	243.031	2.48e-63	50,746,013	50,745,816	93.81%
198	88.9%	243.031	2.48e-63	50,795,713	50,795,516	93.81%
198	88.9%	243.031	2.48e-63	50,798,873	50,798,676	93.81%
198	88.9%	243.031	2.48e-63	50,803,381	50,803,184	93.81%
198	88.9%	243.031	2.48e-63	50,809,699	50,809,502	93.81%
198	88.9%	243.031	2.48e-63	50,814,386	50,814,189	93.81%
192	89.6%	243.031	2.48e-63	50,821,656	50,821,465	90.95%
192	89.6%	243.031	2.48e-63	50,832,609	50,832,418	90.95%
198	88.9%	243.031	2.48e-63	50,833,021	50,832,824	93.81%
192	89.6%	243.031	2.48e-63	50,862,814	50,862,623	90.95%
198	88.9%	243.031	2.48e-63	50,945,645	50,945,448	93.81%
192	89.6%	243.031	2.48e-63	50,963,642	50,963,451	90.95%
198	88.9%	243.031	2.48e-63	50,975,062	50,974,865	93.81%
198	88.9%	243.031	2.48e-63	51,124,668	51,124,471	93.81%
198	88.9%	243.031	2.48e-63	51,130,943	51,130,746	93.81%
198	88.9%	243.031	2.48e-63	51,234,250	51,234,053	93.81%
198	88.9%	243.031	2.48e-63	51,240,568	51,240,371	93.81%
198	88.9%	243.031	2.48e-63	51,243,190	51,242,993	93.81%
198	88.9%	243.031	2.48e-63	51,276,960	51,276,763	93.81%
198	88.9%	243.031	2.48e-63	51,278,942	51,278,745	93.81%
198	88.9%	243.031	2.48e-63	51,401,517	51,401,320	93.81%
198	88.9%	243.031	2.48e-63	51,403,423	51,403,226	93.81%
198	88.9%	243.031	2.48e-63	51,431,268	51,431,071	93.81%
198	88.9%	243.031	2.48e-63	51,451,343	51,451,146	93.81%
198	88.9%	243.031	2.48e-63	51,456,905	51,456,708	93.81%
198	88.9%	243.031	2.48e-63	51,548,800	51,548,603	93.81%
198	88.9%	243.031	2.48e-63	51,648,067	51,647,870	93.81%
198	88.9%	243.031	2.48e-63	51,725,896	51,725,699	93.81%
198	88.9%	243.031	2.48e-63	51,820,820	51,820,623	93.81%
198	88.9%	243.031	2.48e-63	51,822,726	51,822,529	93.81%
198	88.9%	243.031	2.48e-63	51,857,295	51,857,098	93.81%
198	88.9%	243.031	2.48e-63	51,859,201	51,859,004	93.81%
198	88.9%	243.031	2.48e-63	51,889,374	51,889,177	93.81%
198	88.9%	243.031	2.48e-63	51,891,280	51,891,083	93.81%
198	88.9%	243.031	2.48e-63	51,968,647	51,968,450	93.81%
198	88.9%	243.031	2.48e-63	51,970,553	51,970,356	93.81%
198	88.9%	243.031	2.48e-63	52,005,122	52,004,925	93.81%
198	88.9%	243.031	2.48e-63	52,037,201	52,037,004	93.81%
198	88.9%	243.031	2.48e-63	52,039,107	52,038,910	93.81%
198	88.9%	243.031	2.48e-63	52,103,062	52,102,865	93.81%
198	88.9%	243.031	2.48e-63	52,109,136	52,108,939	93.81%
198	88.9%	243.031	2.48e-63	52,110,378	52,110,181	93.81%
198	88.9%	243.031	2.48e-63	54,888,477	54,888,280	93.81%
198	88.9%	243.031	2.48e-63	54,952,673	54,952,476	93.81%
196	88.9%	241.185	8.92e-63	49,662,339	49,662,144	93.81%
191	89.5%	241.185	8.92e-63	50,437,090	50,436,900	90.48%
191	89.5%	241.185	8.92e-63	50,441,244	50,441,054	90.48%
196	88.8%	241.185	8.92e-63	50,477,386	50,477,191	93.33%
191	89.5%	241.185	8.92e-63	50,493,806	50,493,616	90.48%
197	88.8%	241.185	8.92e-63	50,699,440	50,699,244	93.33%
191	89.5%	241.185	8.92e-63	50,985,404	50,985,214	90.48%
191	89.5%	241.185	8.92e-63	51,257,601	51,257,411	90.48%
191	89.5%	241.185	8.92e-63	51,306,020	51,305,830	90.48%
191	89.5%	241.185	8.92e-63	51,338,498	51,338,308	90.48%
191	89.5%	241.185	8.92e-63	51,352,652	51,352,462	90.48%
191	89.5%	241.185	8.92e-63	51,359,622	51,359,432	90.48%
191	89.5%	241.185	8.92e-63	51,478,379	51,478,189	90.48%
191	89.5%	241.185	8.92e-63	51,507,985	51,507,795	90.48%
191	89.5%	241.185	8.92e-63	51,514,331	51,514,141	90.48%
191	89.5%	241.185	8.92e-63	51,517,859	51,517,669	90.48%
191	89.5%	241.185	8.92e-63	51,583,045	51,582,855	90.48%
191	89.5%	241.185	8.92e-63	51,648,109	51,647,919	90.48%
191	89.5%	241.185	8.92e-63	51,674,297	51,674,107	90.48%
191	89.5%	241.185	8.92e-63	51,686,942	51,686,752	90.48%
191	89.5%	241.185	8.92e-63	51,704,166	51,703,976	90.48%
191	89.5%	241.185	8.92e-63	51,725,938	51,725,748	90.48%
191	89.5%	241.185	8.92e-63	51,774,368	51,774,178	90.48%
191	89.5%	241.185	8.92e-63	51,795,170	51,794,980	90.48%
191	89.5%	241.185	8.92e-63	51,802,140	51,801,950	90.48%
191	89.6%	241.185	8.92e-63	51,838,050	51,837,860	90.48%
191	89.6%	241.185	8.92e-63	51,870,129	51,869,939	90.48%
191	89.6%	241.185	8.92e-63	51,906,604	51,906,414	90.48%
191	89.5%	241.185	8.92e-63	51,950,591	51,950,401	90.48%
191	89.6%	241.185	8.92e-63	51,985,877	51,985,687	90.48%
191	89.6%	241.185	8.92e-63	52,017,957	52,017,767	90.48%
191	89.6%	241.185	8.92e-63	52,054,431	52,054,241	90.48%
191	89.5%	241.185	8.92e-63	52,098,418	52,098,228	90.48%
191	89.5%	241.185	8.92e-63	52,105,320	52,105,130	90.48%
191	89.5%	241.185	8.92e-63	54,874,692	54,874,502	90.48%
191	89.5%	241.185	8.92e-63	54,878,142	54,877,952	90.48%
188	89.9%	241.185	8.92e-63	54,896,111	54,895,924	89.05%
191	89.5%	241.185	8.92e-63	54,928,633	54,928,443	90.48%
193	89.1%	239.338	3.21e-62	49,668,535	49,668,343	91.43%
193	89.1%	239.338	3.21e-62	49,684,820	49,684,628	91.43%
193	89.1%	239.338	3.21e-62	49,695,489	49,695,297	91.43%
193	89.1%	239.338	3.21e-62	49,698,593	49,698,401	91.43%
193	89.1%	239.338	3.21e-62	49,702,430	49,702,238	91.43%
193	89.2%	239.338	3.21e-62	49,702,924	49,702,732	91.43%
193	89.1%	239.338	3.21e-62	50,437,798	50,437,606	91.43%
193	89.1%	239.338	3.21e-62	50,438,176	50,437,984	91.43%
193	89.2%	239.338	3.21e-62	50,438,218	50,438,026	91.43%
190	89.5%	239.338	3.21e-62	50,439,497	50,439,308	90.00%
193	89.1%	239.338	3.21e-62	50,441,952	50,441,760	91.43%
193	89.1%	239.338	3.21e-62	50,442,330	50,442,138	91.43%
193	89.2%	239.338	3.21e-62	50,442,372	50,442,180	91.43%
190	89.5%	239.338	3.21e-62	50,443,651	50,443,462	90.00%
193	89.1%	239.338	3.21e-62	50,452,275	50,452,083	91.43%
193	89.2%	239.338	3.21e-62	50,459,375	50,459,183	91.43%
193	89.2%	239.338	3.21e-62	50,465,067	50,464,875	91.43%
193	89.1%	239.338	3.21e-62	50,467,025	50,466,833	91.43%
193	89.1%	239.338	3.21e-62	50,468,642	50,468,450	91.43%
193	89.1%	239.338	3.21e-62	50,468,684	50,468,492	91.43%
193	89.1%	239.338	3.21e-62	50,468,726	50,468,534	91.43%
193	89.2%	239.338	3.21e-62	50,471,255	50,471,063	91.43%
193	89.1%	239.338	3.21e-62	50,487,001	50,486,809	91.43%
193	89.1%	239.338	3.21e-62	50,508,970	50,508,778	91.43%
190	89.5%	239.338	3.21e-62	50,515,835	50,515,646	90.00%
193	89.1%	239.338	3.21e-62	50,522,617	50,522,425	91.43%
193	89.2%	239.338	3.21e-62	50,564,906	50,564,714	91.43%
193	89.2%	239.338	3.21e-62	50,572,984	50,572,792	91.43%
183	90.2%	239.338	3.21e-62	50,579,704	50,579,522	87.14%
193	89.1%	239.338	3.21e-62	50,584,480	50,584,288	91.43%
193	89.1%	239.338	3.21e-62	50,594,704	50,594,512	91.43%
193	89.2%	239.338	3.21e-62	50,622,928	50,622,736	91.43%
193	89.2%	239.338	3.21e-62	50,644,480	50,644,288	91.43%
183	90.2%	239.338	3.21e-62	50,651,032	50,650,850	87.14%
193	89.1%	239.338	3.21e-62	50,655,472	50,655,280	91.43%
193	89.1%	239.338	3.21e-62	50,661,906	50,661,714	91.43%
193	89.1%	239.338	3.21e-62	50,661,990	50,661,798	91.43%
193	89.1%	239.338	3.21e-62	50,662,116	50,661,924	91.43%
193	89.1%	239.338	3.21e-62	50,672,497	50,672,305	91.43%
193	89.1%	239.338	3.21e-62	50,673,289	50,673,097	91.43%
193	89.2%	239.338	3.21e-62	50,682,212	50,682,020	91.43%
193	89.2%	239.338	3.21e-62	50,688,488	50,688,296	91.43%
193	89.1%	239.338	3.21e-62	50,698,604	50,698,412	91.43%
193	89.2%	239.338	3.21e-62	50,701,182	50,700,990	91.43%
193	89.1%	239.338	3.21e-62	50,704,308	50,704,116	91.43%
193	89.2%	239.338	3.21e-62	50,706,706	50,706,514	91.43%
193	89.1%	239.338	3.21e-62	50,713,106	50,712,914	91.43%
193	89.1%	239.338	3.21e-62	50,713,232	50,713,040	91.43%
193	89.2%	239.338	3.21e-62	50,734,477	50,734,285	91.43%
193	89.2%	239.338	3.21e-62	50,741,757	50,741,565	91.43%
193	89.1%	239.338	3.21e-62	50,749,055	50,748,863	91.43%
193	89.1%	239.338	3.21e-62	50,762,690	50,762,498	91.43%
193	89.2%	239.338	3.21e-62	50,778,066	50,777,874	91.43%
193	89.1%	239.338	3.21e-62	50,788,137	50,787,945	91.43%
193	89.2%	239.338	3.21e-62	50,807,245	50,807,053	91.43%
183	90.2%	239.338	3.21e-62	50,813,965	50,813,783	87.14%
193	89.1%	239.338	3.21e-62	50,818,699	50,818,507	91.43%
193	89.1%	239.338	3.21e-62	50,821,573	50,821,381	91.43%
193	89.1%	239.338	3.21e-62	50,828,999	50,828,807	91.43%
193	89.1%	239.338	3.21e-62	50,829,083	50,828,891	91.43%
193	89.1%	239.338	3.21e-62	50,829,209	50,829,017	91.43%
193	89.1%	239.338	3.21e-62	50,839,590	50,839,398	91.43%
193	89.1%	239.338	3.21e-62	50,840,382	50,840,190	91.43%
193	89.2%	239.338	3.21e-62	50,849,305	50,849,113	91.43%
193	89.1%	239.338	3.21e-62	50,862,731	50,862,539	91.43%
193	89.1%	239.338	3.21e-62	50,875,066	50,874,874	91.43%
193	89.1%	239.338	3.21e-62	50,875,858	50,875,666	91.43%
193	89.1%	239.338	3.21e-62	50,878,883	50,878,691	91.43%
193	89.2%	239.338	3.21e-62	50,886,411	50,886,219	91.43%
193	89.1%	239.338	3.21e-62	50,890,453	50,890,261	91.43%
193	89.2%	239.338	3.21e-62	50,901,711	50,901,519	91.43%
193	89.2%	239.338	3.21e-62	50,908,237	50,908,045	91.43%
193	89.1%	239.338	3.21e-62	50,921,906	50,921,714	91.43%
193	89.2%	239.338	3.21e-62	50,925,770	50,925,578	91.43%
193	89.1%	239.338	3.21e-62	50,935,452	50,935,260	91.43%
193	89.1%	239.338	3.21e-62	50,935,620	50,935,428	91.43%
183	90.2%	239.338	3.21e-62	50,950,156	50,949,974	87.14%
193	89.1%	239.338	3.21e-62	50,954,680	50,954,488	91.43%
193	89.1%	239.338	3.21e-62	50,954,890	50,954,698	91.43%
193	89.1%	239.338	3.21e-62	50,960,032	50,959,840	91.43%
193	89.1%	239.338	3.21e-62	50,960,116	50,959,924	91.43%
193	89.1%	239.338	3.21e-62	50,960,242	50,960,050	91.43%
193	89.1%	239.338	3.21e-62	50,970,623	50,970,431	91.43%
193	89.1%	239.338	3.21e-62	50,971,415	50,971,223	91.43%
193	89.2%	239.338	3.21e-62	50,983,076	50,982,884	91.43%
193	89.1%	239.338	3.21e-62	50,987,076	50,986,884	91.43%
193	89.1%	239.338	3.21e-62	50,994,066	50,993,874	91.43%
193	89.1%	239.338	3.21e-62	51,001,051	51,000,859	91.43%
193	89.2%	239.338	3.21e-62	51,033,095	51,032,903	91.43%
193	89.1%	239.338	3.21e-62	51,039,695	51,039,503	91.43%
193	89.1%	239.338	3.21e-62	51,039,863	51,039,671	91.43%
193	89.1%	239.338	3.21e-62	51,066,018	51,065,826	91.43%
193	89.2%	239.338	3.21e-62	51,069,882	51,069,690	91.43%
193	89.1%	239.338	3.21e-62	51,075,458	51,075,266	91.43%
193	89.2%	239.338	3.21e-62	51,079,322	51,079,130	91.43%
193	89.1%	239.338	3.21e-62	51,088,878	51,088,686	91.43%
193	89.1%	239.338	3.21e-62	51,089,004	51,088,812	91.43%
193	89.2%	239.338	3.21e-62	51,120,412	51,120,220	91.43%
193	89.2%	239.338	3.21e-62	51,128,531	51,128,339	91.43%
193	89.1%	239.338	3.21e-62	51,134,844	51,134,652	91.43%
193	89.1%	239.338	3.21e-62	51,138,262	51,138,070	91.43%
193	89.1%	239.338	3.21e-62	51,139,054	51,138,862	91.43%
205	87.9%	239.338	3.21e-62	51,145,276	51,145,072	97.14%
193	89.1%	239.338	3.21e-62	51,152,247	51,152,055	91.43%
193	89.1%	239.338	3.21e-62	51,152,415	51,152,223	91.43%
193	89.1%	239.338	3.21e-62	51,166,671	51,166,479	91.43%
193	89.2%	239.338	3.21e-62	51,170,535	51,170,343	91.43%
193	89.1%	239.338	3.21e-62	51,179,395	51,179,203	91.43%
193	89.2%	239.338	3.21e-62	51,183,259	51,183,067	91.43%
193	89.1%	239.338	3.21e-62	51,192,815	51,192,623	91.43%
193	89.1%	239.338	3.21e-62	51,192,941	51,192,749	91.43%
193	89.1%	239.338	3.21e-62	51,212,286	51,212,094	91.43%
193	89.1%	239.338	3.21e-62	51,212,580	51,212,388	91.43%
193	89.2%	239.338	3.21e-62	51,229,994	51,229,802	91.43%
193	89.1%	239.338	3.21e-62	51,246,174	51,245,982	91.43%
193	89.1%	239.338	3.21e-62	51,249,592	51,249,400	91.43%
193	89.1%	239.338	3.21e-62	51,250,384	51,250,192	91.43%
193	89.2%	239.338	3.21e-62	51,274,689	51,274,497	91.43%
193	89.2%	239.338	3.21e-62	51,282,806	51,282,614	91.43%
193	89.1%	239.338	3.21e-62	51,287,529	51,287,337	91.43%
193	89.1%	239.338	3.21e-62	51,290,947	51,290,755	91.43%
193	89.1%	239.338	3.21e-62	51,291,739	51,291,547	91.43%
193	89.1%	239.338	3.21e-62	51,294,512	51,294,320	91.43%
193	89.1%	239.338	3.21e-62	51,298,176	51,297,984	91.43%
193	89.1%	239.338	3.21e-62	51,299,050	51,298,858	91.43%
199	88.5%	239.338	3.21e-62	51,305,027	51,304,829	94.29%
193	89.2%	239.338	3.21e-62	51,312,974	51,312,782	91.43%
193	89.2%	239.338	3.21e-62	51,313,100	51,312,908	91.43%
193	89.2%	239.338	3.21e-62	51,313,268	51,313,076	91.43%
193	89.1%	239.338	3.21e-62	51,322,422	51,322,230	91.43%
193	89.2%	239.338	3.21e-62	51,373,257	51,373,065	91.43%
193	89.1%	239.338	3.21e-62	51,378,205	51,378,013	91.43%
190	89.5%	239.338	3.21e-62	51,379,778	51,379,589	90.00%
193	89.1%	239.338	3.21e-62	51,389,953	51,389,761	91.43%
190	89.5%	239.338	3.21e-62	51,391,526	51,391,337	90.00%
193	89.1%	239.338	3.21e-62	51,398,131	51,397,939	91.43%
193	89.1%	239.338	3.21e-62	51,398,753	51,398,561	91.43%
192	89.1%	239.338	3.21e-62	51,423,130	51,422,939	91.43%
193	89.1%	239.338	3.21e-62	51,425,697	51,425,505	91.43%
193	89.1%	239.338	3.21e-62	51,429,115	51,428,923	91.43%
193	89.1%	239.338	3.21e-62	51,429,907	51,429,715	91.43%
193	89.2%	239.338	3.21e-62	51,455,207	51,455,015	91.43%
193	89.1%	239.338	3.21e-62	51,459,930	51,459,738	91.43%
193	89.1%	239.338	3.21e-62	51,463,348	51,463,156	91.43%
193	89.1%	239.338	3.21e-62	51,464,140	51,463,948	91.43%
193	89.1%	239.338	3.21e-62	51,466,913	51,466,721	91.43%
193	89.1%	239.338	3.21e-62	51,470,535	51,470,343	91.43%
193	89.1%	239.338	3.21e-62	51,471,409	51,471,217	91.43%
199	88.5%	239.338	3.21e-62	51,477,386	51,477,188	94.29%
193	89.2%	239.338	3.21e-62	51,485,333	51,485,141	91.43%
193	89.2%	239.338	3.21e-62	51,485,459	51,485,267	91.43%
193	89.2%	239.338	3.21e-62	51,485,585	51,485,393	91.43%
193	89.1%	239.338	3.21e-62	51,488,869	51,488,677	91.43%
193	89.1%	239.338	3.21e-62	51,500,085	51,499,893	91.43%
205	87.9%	239.338	3.21e-62	51,511,434	51,511,230	97.14%
193	89.2%	239.338	3.21e-62	51,520,271	51,520,079	91.43%
193	89.1%	239.338	3.21e-62	51,525,218	51,525,026	91.43%
190	89.5%	239.338	3.21e-62	51,526,791	51,526,602	90.00%
193	89.1%	239.338	3.21e-62	51,531,227	51,531,035	91.43%
193	89.1%	239.338	3.21e-62	51,537,236	51,537,044	91.43%
190	89.5%	239.338	3.21e-62	51,538,809	51,538,620	90.00%
193	89.1%	239.338	3.21e-62	51,545,414	51,545,222	91.43%
193	89.1%	239.338	3.21e-62	51,546,036	51,545,844	91.43%
193	89.1%	239.338	3.21e-62	51,551,494	51,551,302	91.43%
193	89.1%	239.338	3.21e-62	51,564,440	51,564,248	91.43%
192	89.1%	239.338	3.21e-62	51,569,009	51,568,818	91.43%
193	89.1%	239.338	3.21e-62	51,571,576	51,571,384	91.43%
193	89.1%	239.338	3.21e-62	51,574,994	51,574,802	91.43%
193	89.1%	239.338	3.21e-62	51,595,830	51,595,638	91.43%
193	89.1%	239.338	3.21e-62	51,596,622	51,596,430	91.43%
193	89.2%	239.338	3.21e-62	51,614,539	51,614,347	91.43%
193	89.1%	239.338	3.21e-62	51,622,686	51,622,494	91.43%
193	89.1%	239.338	3.21e-62	51,623,478	51,623,286	91.43%
193	89.1%	239.338	3.21e-62	51,626,251	51,626,059	91.43%
193	89.1%	239.338	3.21e-62	51,629,915	51,629,723	91.43%
193	89.1%	239.338	3.21e-62	51,630,789	51,630,597	91.43%
199	88.5%	239.338	3.21e-62	51,636,766	51,636,568	94.29%
193	89.2%	239.338	3.21e-62	51,644,587	51,644,395	91.43%
193	89.2%	239.338	3.21e-62	51,644,713	51,644,521	91.43%
193	89.2%	239.338	3.21e-62	51,644,839	51,644,647	91.43%
190	89.5%	239.338	3.21e-62	51,650,220	51,650,031	90.00%
193	89.2%	239.338	3.21e-62	51,652,412	51,652,220	91.43%
193	89.1%	239.338	3.21e-62	51,667,557	51,667,365	91.43%
193	89.2%	239.338	3.21e-62	51,696,324	51,696,132	91.43%
205	87.9%	239.338	3.21e-62	51,701,269	51,701,065	97.14%
199	88.5%	239.338	3.21e-62	51,709,565	51,709,367	94.29%
193	89.2%	239.338	3.21e-62	51,717,386	51,717,194	91.43%
193	89.2%	239.338	3.21e-62	51,717,512	51,717,320	91.43%
193	89.2%	239.338	3.21e-62	51,717,638	51,717,446	91.43%
190	89.5%	239.338	3.21e-62	51,728,049	51,727,860	90.00%
193	89.2%	239.338	3.21e-62	51,730,241	51,730,049	91.43%
193	89.1%	239.338	3.21e-62	51,745,386	51,745,194	91.43%
193	89.1%	239.338	3.21e-62	51,762,753	51,762,561	91.43%
193	89.2%	239.338	3.21e-62	51,776,780	51,776,588	91.43%
193	89.1%	239.338	3.21e-62	51,781,484	51,781,292	91.43%
193	89.1%	239.338	3.21e-62	51,787,752	51,787,560	91.43%
205	87.9%	239.338	3.21e-62	51,799,243	51,799,039	97.14%
193	89.2%	239.338	3.21e-62	51,804,552	51,804,360	91.43%
193	89.1%	239.338	3.21e-62	51,809,256	51,809,064	91.43%
193	89.1%	239.338	3.21e-62	51,817,434	51,817,242	91.43%
193	89.1%	239.338	3.21e-62	51,818,056	51,817,864	91.43%
193	89.2%	239.338	3.21e-62	51,823,598	51,823,406	91.43%
192	89.1%	239.338	3.21e-62	51,834,779	51,834,588	91.43%
193	89.2%	239.338	3.21e-62	51,836,514	51,836,322	91.43%
193	89.2%	239.338	3.21e-62	51,840,692	51,840,500	91.43%
193	89.1%	239.338	3.21e-62	51,845,731	51,845,539	91.43%
190	89.5%	239.338	3.21e-62	51,847,304	51,847,115	90.00%
193	89.1%	239.338	3.21e-62	51,853,909	51,853,717	91.43%
193	89.1%	239.338	3.21e-62	51,854,531	51,854,339	91.43%
193	89.2%	239.338	3.21e-62	51,860,073	51,859,881	91.43%
193	89.1%	239.338	3.21e-62	51,869,551	51,869,359	91.43%
193	89.2%	239.338	3.21e-62	51,872,771	51,872,579	91.43%
193	89.1%	239.338	3.21e-62	51,877,810	51,877,618	91.43%
190	89.5%	239.338	3.21e-62	51,879,383	51,879,194	90.00%
193	89.1%	239.338	3.21e-62	51,885,988	51,885,796	91.43%
193	89.2%	239.338	3.21e-62	51,892,152	51,891,960	91.43%
192	89.1%	239.338	3.21e-62	51,903,333	51,903,142	91.43%
193	89.2%	239.338	3.21e-62	51,905,068	51,904,876	91.43%
193	89.2%	239.338	3.21e-62	51,909,246	51,909,054	91.43%
190	89.5%	239.338	3.21e-62	51,916,742	51,916,553	90.00%
193	89.2%	239.338	3.21e-62	51,920,220	51,920,028	91.43%
193	89.1%	239.338	3.21e-62	51,942,691	51,942,499	91.43%
193	89.2%	239.338	3.21e-62	51,952,379	51,952,187	91.43%
193	89.1%	239.338	3.21e-62	51,957,083	51,956,891	91.43%
193	89.1%	239.338	3.21e-62	51,965,261	51,965,069	91.43%
193	89.1%	239.338	3.21e-62	51,965,883	51,965,691	91.43%
193	89.2%	239.338	3.21e-62	51,971,425	51,971,233	91.43%
192	89.1%	239.338	3.21e-62	51,982,606	51,982,415	91.43%
193	89.2%	239.338	3.21e-62	51,984,341	51,984,149	91.43%
193	89.2%	239.338	3.21e-62	51,988,519	51,988,327	91.43%
193	89.1%	239.338	3.21e-62	51,993,558	51,993,366	91.43%
190	89.5%	239.338	3.21e-62	51,995,131	51,994,942	90.00%
193	89.1%	239.338	3.21e-62	52,001,736	52,001,544	91.43%
193	89.1%	239.338	3.21e-62	52,002,358	52,002,166	91.43%
193	89.2%	239.338	3.21e-62	52,007,901	52,007,709	91.43%
193	89.1%	239.338	3.21e-62	52,017,379	52,017,187	91.43%
193	89.2%	239.338	3.21e-62	52,020,599	52,020,407	91.43%
193	89.1%	239.338	3.21e-62	52,025,639	52,025,447	91.43%
190	89.5%	239.338	3.21e-62	52,027,212	52,027,023	90.00%
193	89.1%	239.338	3.21e-62	52,033,817	52,033,625	91.43%
193	89.2%	239.338	3.21e-62	52,039,979	52,039,787	91.43%
192	89.1%	239.338	3.21e-62	52,051,160	52,050,969	91.43%
193	89.2%	239.338	3.21e-62	52,052,895	52,052,703	91.43%
193	89.2%	239.338	3.21e-62	52,057,073	52,056,881	91.43%
190	89.5%	239.338	3.21e-62	52,064,569	52,064,380	90.00%
193	89.2%	239.338	3.21e-62	52,068,047	52,067,855	91.43%
193	89.1%	239.338	3.21e-62	52,090,518	52,090,326	91.43%
193	89.2%	239.338	3.21e-62	52,100,206	52,100,014	91.43%
193	89.1%	239.338	3.21e-62	52,105,280	52,105,088	91.43%
193	89.1%	239.338	3.21e-62	52,108,304	52,108,112	91.43%
193	89.1%	239.338	3.21e-62	52,108,430	52,108,238	91.43%
193	89.1%	239.338	3.21e-62	54,884,298	54,884,106	91.43%
190	89.5%	239.338	3.21e-62	54,885,703	54,885,514	90.00%
193	89.1%	239.338	3.21e-62	54,891,554	54,891,362	91.43%
193	89.1%	239.338	3.21e-62	54,894,453	54,894,261	91.43%
193	89.1%	239.338	3.21e-62	54,898,273	54,898,081	91.43%
193	89.1%	239.338	3.21e-62	54,901,178	54,900,986	91.43%
193	89.1%	239.338	3.21e-62	54,901,598	54,901,406	91.43%
190	89.5%	239.338	3.21e-62	54,902,835	54,902,646	90.00%
193	89.1%	239.338	3.21e-62	54,908,969	54,908,777	91.43%
193	89.2%	239.338	3.21e-62	54,911,833	54,911,641	91.43%
193	89.2%	239.338	3.21e-62	54,913,787	54,913,595	91.43%
193	89.1%	239.338	3.21e-62	54,925,524	54,925,332	91.43%
193	89.1%	239.338	3.21e-62	54,927,062	54,926,870	91.43%
193	89.1%	239.338	3.21e-62	54,937,005	54,936,813	91.43%
192	89.1%	239.338	3.21e-62	54,946,195	54,946,004	91.43%
192	89.1%	239.338	3.21e-62	54,946,237	54,946,046	91.43%
193	89.1%	239.338	3.21e-62	54,953,875	54,953,683	91.43%
193	89.1%	239.338	3.21e-62	54,957,536	54,957,344	91.43%
193	89.2%	239.338	3.21e-62	54,967,225	54,967,033	91.43%
193	89.1%	239.338	3.21e-62	54,968,804	54,968,612	91.43%
193	89.1%	239.338	3.21e-62	54,970,384	54,970,192	91.43%
193	89.1%	239.338	3.21e-62	54,970,510	54,970,318	91.43%
193	89.1%	239.338	3.21e-62	54,970,804	54,970,612	91.43%
193	89.1%	239.338	3.21e-62	54,970,888	54,970,696	91.43%
193	89.1%	239.338	3.21e-62	54,971,014	54,970,822	91.43%
193	89.1%	239.338	3.21e-62	54,974,687	54,974,495	91.43%
193	89.1%	239.338	3.21e-62	54,974,729	54,974,537	91.43%
193	89.1%	239.338	3.21e-62	54,975,265	54,975,073	91.43%
198	88.4%	237.491	1.15e-61	49,651,579	49,651,382	93.81%
198	88.4%	237.491	1.15e-61	49,653,901	49,653,704	93.81%
192	89.1%	237.491	1.15e-61	49,653,943	49,653,752	90.95%
198	88.4%	237.491	1.15e-61	49,668,451	49,668,254	93.81%
198	88.4%	237.491	1.15e-61	49,669,195	49,668,998	93.81%
192	89.1%	237.491	1.15e-61	49,674,492	49,674,301	90.95%
198	88.4%	237.491	1.15e-61	49,682,527	49,682,330	93.81%
198	88.4%	237.491	1.15e-61	49,689,432	49,689,235	93.81%
192	89.1%	237.491	1.15e-61	49,698,508	49,698,317	90.95%
198	88.4%	237.491	1.15e-61	50,434,268	50,434,071	93.81%
191	89.1%	237.491	1.15e-61	50,451,030	50,450,840	90.95%
198	88.4%	237.491	1.15e-61	50,469,264	50,469,067	93.81%
198	88.4%	237.491	1.15e-61	50,470,011	50,469,814	93.81%
191	89.1%	237.491	1.15e-61	50,485,756	50,485,566	90.95%
198	88.4%	237.491	1.15e-61	50,502,349	50,502,152	93.81%
198	88.4%	237.491	1.15e-61	50,504,331	50,504,134	93.81%
198	88.4%	237.491	1.15e-61	50,504,659	50,504,462	93.81%
198	88.4%	237.491	1.15e-61	50,511,658	50,511,461	93.81%
198	88.4%	237.491	1.15e-61	50,516,249	50,516,052	93.81%
198	88.4%	237.491	1.15e-61	50,519,675	50,519,478	93.81%
203	87.9%	237.491	1.15e-61	50,554,346	50,554,144	97.14%
198	88.4%	237.491	1.15e-61	50,555,911	50,555,714	93.81%
198	88.4%	237.491	1.15e-61	50,561,302	50,561,105	93.81%
198	88.4%	237.491	1.15e-61	50,567,180	50,566,983	93.81%
198	88.4%	237.491	1.15e-61	50,597,343	50,597,146	93.81%
198	88.4%	237.491	1.15e-61	50,602,696	50,602,499	93.81%
203	87.9%	237.491	1.15e-61	50,612,493	50,612,291	97.14%
198	88.4%	237.491	1.15e-61	50,613,891	50,613,694	93.81%
198	88.4%	237.491	1.15e-61	50,619,282	50,619,085	93.81%
198	88.4%	237.491	1.15e-61	50,622,308	50,622,111	93.81%
191	89.1%	237.491	1.15e-61	50,637,730	50,637,540	91.43%
198	88.4%	237.491	1.15e-61	50,638,634	50,638,437	93.81%
198	88.4%	237.491	1.15e-61	50,640,616	50,640,419	93.81%
198	88.4%	237.491	1.15e-61	50,661,864	50,661,667	93.81%
198	88.4%	237.491	1.15e-61	50,662,898	50,662,701	93.81%
198	88.4%	237.491	1.15e-61	50,665,928	50,665,731	93.81%
198	88.4%	237.491	1.15e-61	50,711,032	50,710,835	93.81%
198	88.4%	237.491	1.15e-61	50,716,537	50,716,340	93.81%
198	88.4%	237.491	1.15e-61	50,725,479	50,725,282	93.81%
198	88.4%	237.491	1.15e-61	50,730,874	50,730,677	93.81%
198	88.4%	237.491	1.15e-61	50,736,751	50,736,554	93.81%
198	88.4%	237.491	1.15e-61	50,744,031	50,743,834	93.81%
198	88.4%	237.491	1.15e-61	50,751,651	50,751,454	93.81%
203	87.9%	237.491	1.15e-61	50,767,968	50,767,766	97.14%
198	88.4%	237.491	1.15e-61	50,774,420	50,774,223	93.81%
198	88.4%	237.491	1.15e-61	50,777,446	50,777,249	93.81%
198	88.4%	237.491	1.15e-61	50,786,684	50,786,487	93.81%
198	88.4%	237.491	1.15e-61	50,793,731	50,793,534	93.81%
198	88.4%	237.491	1.15e-61	50,801,399	50,801,202	93.81%
198	88.4%	237.491	1.15e-61	50,828,957	50,828,760	93.81%
198	88.4%	237.491	1.15e-61	50,829,991	50,829,794	93.81%
198	88.4%	237.491	1.15e-61	50,857,488	50,857,291	93.81%
198	88.4%	237.491	1.15e-61	50,868,778	50,868,581	93.81%
198	88.4%	237.491	1.15e-61	50,939,419	50,939,222	93.81%
198	88.4%	237.491	1.15e-61	50,940,167	50,939,970	93.81%
198	88.4%	237.491	1.15e-61	50,950,577	50,950,380	93.81%
198	88.4%	237.491	1.15e-61	50,959,990	50,959,793	93.81%
198	88.4%	237.491	1.15e-61	50,961,024	50,960,827	93.81%
198	88.4%	237.491	1.15e-61	50,964,054	50,963,857	93.81%
198	88.4%	237.491	1.15e-61	51,010,466	51,010,269	93.81%
198	88.4%	237.491	1.15e-61	51,015,057	51,014,860	93.81%
198	88.4%	237.491	1.15e-61	51,041,682	51,041,485	93.81%
198	88.4%	237.491	1.15e-61	51,043,664	51,043,467	93.81%
198	88.4%	237.491	1.15e-61	51,044,412	51,044,215	93.81%
198	88.4%	237.491	1.15e-61	51,092,973	51,092,776	93.81%
198	88.4%	237.491	1.15e-61	51,093,721	51,093,524	93.81%
198	88.4%	237.491	1.15e-61	51,103,623	51,103,426	93.81%
198	88.4%	237.491	1.15e-61	51,111,417	51,111,220	93.81%
198	88.4%	237.491	1.15e-61	51,116,808	51,116,611	93.81%
198	88.4%	237.491	1.15e-61	51,122,686	51,122,489	93.81%
198	88.4%	237.491	1.15e-61	51,153,869	51,153,672	93.81%
198	88.4%	237.491	1.15e-61	51,154,617	51,154,420	93.81%
198	88.4%	237.491	1.15e-61	51,199,669	51,199,472	93.81%
198	88.4%	237.491	1.15e-61	51,200,417	51,200,220	93.81%
198	88.4%	237.491	1.15e-61	51,213,118	51,212,921	93.81%
203	87.9%	237.491	1.15e-61	51,219,389	51,219,187	97.14%
198	88.4%	237.491	1.15e-61	51,220,954	51,220,757	93.81%
198	88.4%	237.491	1.15e-61	51,226,390	51,226,193	93.81%
198	88.4%	237.491	1.15e-61	51,232,268	51,232,071	93.81%
198	88.4%	237.491	1.15e-61	51,265,690	51,265,493	93.81%
198	88.4%	237.491	1.15e-61	51,326,448	51,326,251	93.81%
198	88.4%	237.491	1.15e-61	51,328,398	51,328,201	93.81%
198	88.4%	237.491	1.15e-61	51,345,939	51,345,742	93.81%
198	88.4%	237.491	1.15e-61	51,379,037	51,378,840	93.81%
198	88.4%	237.491	1.15e-61	51,390,785	51,390,588	93.81%
198	88.4%	237.491	1.15e-61	51,402,181	51,401,984	93.81%
198	88.4%	237.491	1.15e-61	51,411,059	51,410,862	93.81%
198	88.4%	237.491	1.15e-61	51,449,361	51,449,164	93.81%
198	88.4%	237.491	1.15e-61	51,494,765	51,494,568	93.81%
198	88.4%	237.491	1.15e-61	51,496,715	51,496,518	93.81%
198	88.4%	237.491	1.15e-61	51,526,050	51,525,853	93.81%
198	88.4%	237.491	1.15e-61	51,532,059	51,531,862	93.81%
198	88.4%	237.491	1.15e-61	51,538,068	51,537,871	93.81%
198	88.4%	237.491	1.15e-61	51,556,980	51,556,783	93.81%
198	88.4%	237.491	1.15e-61	51,591,091	51,590,894	93.81%
198	88.4%	237.491	1.15e-61	51,605,540	51,605,343	93.81%
198	88.4%	237.491	1.15e-61	51,616,813	51,616,616	93.81%
198	88.4%	237.491	1.15e-61	51,649,479	51,649,282	93.81%
198	88.4%	237.491	1.15e-61	51,651,792	51,651,595	93.81%
198	88.4%	237.491	1.15e-61	51,656,761	51,656,564	93.81%
198	88.4%	237.491	1.15e-61	51,664,187	51,663,990	93.81%
198	88.4%	237.491	1.15e-61	51,680,229	51,680,032	93.81%
198	88.4%	237.491	1.15e-61	51,727,308	51,727,111	93.81%
198	88.4%	237.491	1.15e-61	51,729,621	51,729,424	93.81%
198	88.4%	237.491	1.15e-61	51,734,590	51,734,393	93.81%
198	88.4%	237.491	1.15e-61	51,740,066	51,739,869	93.81%
198	88.4%	237.491	1.15e-61	51,742,016	51,741,819	93.81%
198	88.4%	237.491	1.15e-61	51,760,685	51,760,488	93.81%
198	88.4%	237.491	1.15e-61	51,782,316	51,782,119	93.81%
198	88.4%	237.491	1.15e-61	51,788,584	51,788,387	93.81%
198	88.4%	237.491	1.15e-61	51,810,088	51,809,891	93.81%
198	88.4%	237.491	1.15e-61	51,821,484	51,821,287	93.81%
198	88.4%	237.491	1.15e-61	51,830,656	51,830,459	93.81%
198	88.4%	237.491	1.15e-61	51,842,062	51,841,865	93.81%
198	88.4%	237.491	1.15e-61	51,846,563	51,846,366	93.81%
198	88.4%	237.491	1.15e-61	51,857,959	51,857,762	93.81%
198	88.4%	237.491	1.15e-61	51,867,131	51,866,934	93.81%
198	88.4%	237.491	1.15e-61	51,874,141	51,873,944	93.81%
198	88.4%	237.491	1.15e-61	51,878,642	51,878,445	93.81%
198	88.4%	237.491	1.15e-61	51,890,038	51,889,841	93.81%
198	88.4%	237.491	1.15e-61	51,899,210	51,899,013	93.81%
198	88.4%	237.491	1.15e-61	51,910,616	51,910,419	93.81%
198	88.4%	237.491	1.15e-61	51,911,741	51,911,544	93.81%
198	88.4%	237.491	1.15e-61	51,916,001	51,915,804	93.81%
198	88.4%	237.491	1.15e-61	51,918,314	51,918,117	93.81%
198	88.4%	237.491	1.15e-61	51,923,283	51,923,086	93.81%
198	88.4%	237.491	1.15e-61	51,928,339	51,928,142	93.81%
198	88.4%	237.491	1.15e-61	51,939,321	51,939,124	93.81%
198	88.4%	237.491	1.15e-61	51,957,915	51,957,718	93.81%
198	88.4%	237.491	1.15e-61	51,969,311	51,969,114	93.81%
198	88.4%	237.491	1.15e-61	51,978,483	51,978,286	93.81%
198	88.4%	237.491	1.15e-61	51,989,889	51,989,692	93.81%
198	88.4%	237.491	1.15e-61	51,994,390	51,994,193	93.81%
198	88.4%	237.491	1.15e-61	52,005,786	52,005,589	93.81%
198	88.4%	237.491	1.15e-61	52,007,028	52,006,831	93.81%
198	88.4%	237.491	1.15e-61	52,014,959	52,014,762	93.81%
198	88.4%	237.491	1.15e-61	52,021,969	52,021,772	93.81%
198	88.4%	237.491	1.15e-61	52,026,471	52,026,274	93.81%
198	88.4%	237.491	1.15e-61	52,037,865	52,037,668	93.81%
198	88.4%	237.491	1.15e-61	52,047,037	52,046,840	93.81%
198	88.4%	237.491	1.15e-61	52,058,443	52,058,246	93.81%
198	88.4%	237.491	1.15e-61	52,059,568	52,059,371	93.81%
198	88.4%	237.491	1.15e-61	52,063,828	52,063,631	93.81%
198	88.4%	237.491	1.15e-61	52,066,141	52,065,944	93.81%
198	88.4%	237.491	1.15e-61	52,071,110	52,070,913	93.81%
198	88.4%	237.491	1.15e-61	52,076,166	52,075,969	93.81%
198	88.4%	237.491	1.15e-61	52,081,010	52,080,813	93.81%
198	88.4%	237.491	1.15e-61	52,087,148	52,086,951	93.81%
198	88.4%	237.491	1.15e-61	54,886,117	54,885,920	93.81%
198	88.4%	237.491	1.15e-61	54,905,229	54,905,032	93.81%
198	88.4%	237.491	1.15e-61	54,930,914	54,930,717	93.81%
198	88.4%	237.491	1.15e-61	54,935,300	54,935,103	93.81%
198	88.4%	237.491	1.15e-61	54,942,584	54,942,387	93.81%
198	88.4%	237.491	1.15e-61	54,945,406	54,945,209	93.81%
198	88.4%	237.491	1.15e-61	54,960,184	54,959,987	93.81%
198	88.4%	237.491	1.15e-61	54,972,707	54,972,510	93.81%
192	89.1%	237.491	1.15e-61	54,973,696	54,973,505	90.95%
197	88.3%	235.645	4.15e-61	49,666,855	49,666,659	93.33%
191	89.0%	235.645	4.15e-61	49,694,287	49,694,097	90.48%
191	89.0%	235.645	4.15e-61	50,453,357	50,453,167	90.48%
191	89.0%	235.645	4.15e-61	50,454,561	50,454,371	90.48%
191	89.0%	235.645	4.15e-61	50,473,961	50,473,771	90.48%
190	89.0%	235.645	4.15e-61	50,474,538	50,474,349	90.48%
191	89.1%	235.645	4.15e-61	50,474,992	50,474,802	90.48%
194	88.7%	235.645	4.15e-61	50,480,042	50,479,849	91.90%
191	89.0%	235.645	4.15e-61	50,488,083	50,487,893	90.48%
191	89.0%	235.645	4.15e-61	50,493,186	50,492,996	90.48%
191	89.0%	235.645	4.15e-61	50,494,388	50,494,198	90.48%
191	89.0%	235.645	4.15e-61	50,500,452	50,500,262	90.48%
196	88.4%	235.645	4.15e-61	50,512,110	50,511,915	93.81%
196	88.4%	235.645	4.15e-61	50,517,943	50,517,748	93.81%
191	89.0%	235.645	4.15e-61	50,519,885	50,519,695	90.48%
191	89.1%	235.645	4.15e-61	50,520,505	50,520,315	90.48%
191	89.0%	235.645	4.15e-61	50,526,229	50,526,039	90.48%
191	89.0%	235.645	4.15e-61	50,570,740	50,570,550	90.48%
191	89.0%	235.645	4.15e-61	50,574,438	50,574,248	90.48%
191	89.0%	235.645	4.15e-61	50,580,702	50,580,512	90.48%
191	89.0%	235.645	4.15e-61	50,590,049	50,589,859	90.48%
191	89.0%	235.645	4.15e-61	50,603,526	50,603,336	90.48%
191	89.1%	235.645	4.15e-61	50,626,323	50,626,133	90.48%
191	89.1%	235.645	4.15e-61	50,626,365	50,626,175	90.48%
191	89.0%	235.645	4.15e-61	50,642,194	50,642,004	90.48%
191	89.0%	235.645	4.15e-61	50,645,352	50,645,162	90.48%
196	88.4%	235.645	4.15e-61	50,649,924	50,649,729	93.81%
191	89.0%	235.645	4.15e-61	50,652,570	50,652,380	90.48%
191	89.0%	235.645	4.15e-61	50,673,329	50,673,139	90.48%
191	89.0%	235.645	4.15e-61	50,683,042	50,682,852	90.48%
191	89.0%	235.645	4.15e-61	50,686,658	50,686,468	90.48%
191	89.0%	235.645	4.15e-61	50,689,318	50,689,128	90.48%
191	89.0%	235.645	4.15e-61	50,690,816	50,690,626	90.48%
191	89.0%	235.645	4.15e-61	50,693,648	50,693,458	90.48%
191	89.0%	235.645	4.15e-61	50,696,350	50,696,160	90.48%
191	89.0%	235.645	4.15e-61	50,696,932	50,696,742	90.48%
191	89.0%	235.645	4.15e-61	50,702,054	50,701,864	90.48%
191	89.0%	235.645	4.15e-61	50,702,636	50,702,446	90.48%
191	89.0%	235.645	4.15e-61	50,708,160	50,707,970	90.48%
191	89.0%	235.645	4.15e-61	50,719,146	50,718,956	90.48%
191	89.0%	235.645	4.15e-61	50,722,706	50,722,516	90.48%
194	88.7%	235.645	4.15e-61	50,739,985	50,739,792	91.90%
194	88.7%	235.645	4.15e-61	50,747,265	50,747,072	91.90%
191	89.0%	235.645	4.15e-61	50,757,834	50,757,644	90.48%
196	88.4%	235.645	4.15e-61	50,777,898	50,777,703	93.81%
191	89.0%	235.645	4.15e-61	50,779,755	50,779,565	90.48%
191	89.0%	235.645	4.15e-61	50,797,291	50,797,101	90.48%
191	89.0%	235.645	4.15e-61	50,808,117	50,807,927	90.48%
196	88.4%	235.645	4.15e-61	50,812,689	50,812,494	93.81%
191	89.0%	235.645	4.15e-61	50,840,422	50,840,232	90.48%
191	89.0%	235.645	4.15e-61	50,847,475	50,847,285	90.48%
191	89.0%	235.645	4.15e-61	50,850,135	50,849,945	90.48%
191	89.0%	235.645	4.15e-61	50,851,633	50,851,443	90.48%
191	89.0%	235.645	4.15e-61	50,875,898	50,875,708	90.48%
191	89.0%	235.645	4.15e-61	50,879,757	50,879,567	90.48%
191	89.0%	235.645	4.15e-61	50,880,917	50,880,727	90.48%
191	89.0%	235.645	4.15e-61	50,884,581	50,884,391	90.48%
191	89.0%	235.645	4.15e-61	50,887,241	50,887,051	90.48%
191	89.0%	235.645	4.15e-61	50,887,781	50,887,591	90.48%
191	89.0%	235.645	4.15e-61	50,888,781	50,888,591	90.48%
191	89.0%	235.645	4.15e-61	50,892,487	50,892,297	90.48%
191	89.0%	235.645	4.15e-61	50,895,189	50,894,999	90.48%
191	89.0%	235.645	4.15e-61	50,895,771	50,895,581	90.48%
191	89.0%	235.645	4.15e-61	50,899,881	50,899,691	90.48%
191	89.0%	235.645	4.15e-61	50,902,583	50,902,393	90.48%
191	89.0%	235.645	4.15e-61	50,903,165	50,902,975	90.48%
191	89.0%	235.645	4.15e-61	50,906,449	50,906,259	90.48%
191	89.0%	235.645	4.15e-61	50,909,109	50,908,919	90.48%
191	89.0%	235.645	4.15e-61	50,909,691	50,909,501	90.48%
191	89.0%	235.645	4.15e-61	50,913,885	50,913,695	90.48%
191	89.0%	235.645	4.15e-61	50,918,661	50,918,471	90.48%
191	89.0%	235.645	4.15e-61	50,919,243	50,919,053	90.48%
191	89.0%	235.645	4.15e-61	50,920,243	50,920,053	90.48%
191	89.0%	235.645	4.15e-61	50,923,940	50,923,750	90.48%
191	89.0%	235.645	4.15e-61	50,926,642	50,926,452	90.48%
191	89.0%	235.645	4.15e-61	50,927,224	50,927,034	90.48%
191	89.0%	235.645	4.15e-61	50,931,376	50,931,186	90.48%
191	89.0%	235.645	4.15e-61	50,944,063	50,943,873	90.48%
196	88.4%	235.645	4.15e-61	50,948,880	50,948,685	93.81%
191	89.0%	235.645	4.15e-61	50,951,694	50,951,504	90.48%
191	89.0%	235.645	4.15e-61	50,971,455	50,971,265	90.48%
191	89.0%	235.645	4.15e-61	50,981,246	50,981,056	90.48%
191	89.0%	235.645	4.15e-61	50,983,906	50,983,716	90.48%
191	89.0%	235.645	4.15e-61	50,989,110	50,988,920	90.48%
191	89.0%	235.645	4.15e-61	50,992,394	50,992,204	90.48%
191	89.0%	235.645	4.15e-61	50,996,096	50,995,906	90.48%
191	89.0%	235.645	4.15e-61	50,999,379	50,999,189	90.48%
191	89.0%	235.645	4.15e-61	51,003,953	51,003,763	90.48%
191	89.0%	235.645	4.15e-61	51,017,217	51,017,027	90.48%
191	89.0%	235.645	4.15e-61	51,025,977	51,025,787	90.48%
191	89.0%	235.645	4.15e-61	51,026,559	51,026,369	90.48%
191	89.0%	235.645	4.15e-61	51,027,559	51,027,369	90.48%
191	89.0%	235.645	4.15e-61	51,031,265	51,031,075	90.48%
191	89.0%	235.645	4.15e-61	51,033,967	51,033,777	90.48%
191	89.0%	235.645	4.15e-61	51,035,619	51,035,429	90.48%
191	89.0%	235.645	4.15e-61	51,036,201	51,036,011	90.48%
191	89.0%	235.645	4.15e-61	51,049,018	51,048,828	90.48%
191	89.0%	235.645	4.15e-61	51,057,988	51,057,798	90.48%
191	89.0%	235.645	4.15e-61	51,062,764	51,062,574	90.48%
191	89.0%	235.645	4.15e-61	51,063,346	51,063,156	90.48%
191	89.0%	235.645	4.15e-61	51,064,346	51,064,156	90.48%
191	89.0%	235.645	4.15e-61	51,072,204	51,072,014	90.48%
191	89.0%	235.645	4.15e-61	51,072,786	51,072,596	90.48%
191	89.0%	235.645	4.15e-61	51,073,786	51,073,596	90.48%
191	89.0%	235.645	4.15e-61	51,077,492	51,077,302	90.48%
191	89.0%	235.645	4.15e-61	51,080,194	51,080,004	90.48%
191	89.0%	235.645	4.15e-61	51,084,928	51,084,738	90.48%
191	89.0%	235.645	4.15e-61	51,085,510	51,085,320	90.48%
191	89.1%	235.645	4.15e-61	51,098,772	51,098,582	90.48%
191	89.0%	235.645	4.15e-61	51,104,453	51,104,263	90.48%
191	89.0%	235.645	4.15e-61	51,129,403	51,129,213	90.48%
191	89.0%	235.645	4.15e-61	51,129,985	51,129,795	90.48%
191	89.0%	235.645	4.15e-61	51,148,753	51,148,563	90.48%
191	89.0%	235.645	4.15e-61	51,159,223	51,159,033	90.48%
191	89.0%	235.645	4.15e-61	51,163,417	51,163,227	90.48%
191	89.0%	235.645	4.15e-61	51,163,999	51,163,809	90.48%
191	89.0%	235.645	4.15e-61	51,164,999	51,164,809	90.48%
191	89.0%	235.645	4.15e-61	51,168,705	51,168,515	90.48%
191	89.0%	235.645	4.15e-61	51,171,407	51,171,217	90.48%
191	89.0%	235.645	4.15e-61	51,171,989	51,171,799	90.48%
191	89.0%	235.645	4.15e-61	51,176,141	51,175,951	90.48%
191	89.0%	235.645	4.15e-61	51,176,723	51,176,533	90.48%
191	89.0%	235.645	4.15e-61	51,177,723	51,177,533	90.48%
191	89.0%	235.645	4.15e-61	51,181,429	51,181,239	90.48%
191	89.0%	235.645	4.15e-61	51,184,713	51,184,523	90.48%
191	89.0%	235.645	4.15e-61	51,188,865	51,188,675	90.48%
191	89.0%	235.645	4.15e-61	51,189,447	51,189,257	90.48%
191	89.0%	235.645	4.15e-61	51,213,990	51,213,800	90.48%
191	89.0%	235.645	4.15e-61	51,235,828	51,235,638	90.48%
191	89.0%	235.645	4.15e-61	51,238,986	51,238,796	90.48%
191	89.0%	235.645	4.15e-61	51,260,261	51,260,071	90.48%
191	89.0%	235.645	4.15e-61	51,280,520	51,280,330	90.48%
191	89.0%	235.645	4.15e-61	51,283,678	51,283,488	90.48%
191	89.0%	235.645	4.15e-61	51,295,922	51,295,732	90.48%
191	89.0%	235.645	4.15e-61	51,296,504	51,296,314	90.48%
191	89.0%	235.645	4.15e-61	51,300,210	51,300,020	90.48%
191	89.1%	235.645	4.15e-61	51,327,236	51,327,046	90.48%
191	89.0%	235.645	4.15e-61	51,335,246	51,335,056	90.48%
191	89.0%	235.645	4.15e-61	51,337,338	51,337,148	90.48%
191	89.0%	235.645	4.15e-61	51,341,158	51,340,968	90.48%
191	89.0%	235.645	4.15e-61	51,349,997	51,349,807	90.48%
191	89.0%	235.645	4.15e-61	51,360,204	51,360,014	90.48%
191	89.0%	235.645	4.15e-61	51,362,906	51,362,716	90.48%
191	89.0%	235.645	4.15e-61	51,366,190	51,366,000	90.48%
191	89.0%	235.645	4.15e-61	51,374,129	51,373,939	90.48%
191	89.0%	235.645	4.15e-61	51,399,627	51,399,437	90.48%
191	89.0%	235.645	4.15e-61	51,409,401	51,409,211	90.48%
191	89.0%	235.645	4.15e-61	51,437,166	51,436,976	90.48%
191	89.0%	235.645	4.15e-61	51,439,826	51,439,636	90.48%
191	89.0%	235.645	4.15e-61	51,452,921	51,452,731	90.48%
191	89.0%	235.645	4.15e-61	51,456,079	51,455,889	90.48%
191	89.0%	235.645	4.15e-61	51,468,281	51,468,091	90.48%
191	89.0%	235.645	4.15e-61	51,468,863	51,468,673	90.48%
191	89.0%	235.645	4.15e-61	51,472,569	51,472,379	90.48%
191	89.1%	235.645	4.15e-61	51,495,553	51,495,363	90.48%
191	89.0%	235.645	4.15e-61	51,504,733	51,504,543	90.48%
191	89.0%	235.645	4.15e-61	51,506,825	51,506,635	90.48%
191	89.0%	235.645	4.15e-61	51,514,913	51,514,723	90.48%
191	89.0%	235.645	4.15e-61	51,518,441	51,518,251	90.48%
191	89.0%	235.645	4.15e-61	51,521,142	51,520,952	90.48%
191	89.0%	235.645	4.15e-61	51,546,910	51,546,720	90.48%
191	89.0%	235.645	4.15e-61	51,585,705	51,585,515	90.48%
191	89.0%	235.645	4.15e-61	51,597,453	51,597,263	90.48%
191	89.0%	235.645	4.15e-61	51,600,113	51,599,923	90.48%
191	89.0%	235.645	4.15e-61	51,618,709	51,618,519	90.48%
191	89.0%	235.645	4.15e-61	51,627,661	51,627,471	90.48%
191	89.0%	235.645	4.15e-61	51,628,243	51,628,053	90.48%
191	89.0%	235.645	4.15e-61	51,631,949	51,631,759	90.48%
191	89.0%	235.645	4.15e-61	51,637,633	51,637,443	90.48%
191	89.1%	235.645	4.15e-61	51,663,025	51,662,835	90.48%
191	89.0%	235.645	4.15e-61	51,672,205	51,672,015	90.48%
191	89.0%	235.645	4.15e-61	51,675,457	51,675,267	90.48%
191	89.0%	235.645	4.15e-61	51,678,117	51,677,927	90.48%
191	89.0%	235.645	4.15e-61	51,693,912	51,693,722	90.48%
191	89.0%	235.645	4.15e-61	51,697,196	51,697,006	90.48%
191	89.0%	235.645	4.15e-61	51,704,748	51,704,558	90.48%
191	89.0%	235.645	4.15e-61	51,710,432	51,710,242	90.48%
191	89.1%	235.645	4.15e-61	51,740,854	51,740,664	90.48%
191	89.0%	235.645	4.15e-61	51,750,034	51,749,844	90.48%
191	89.0%	235.645	4.15e-61	51,752,084	51,751,894	90.48%
191	89.0%	235.645	4.15e-61	51,753,244	51,753,054	90.48%
191	89.0%	235.645	4.15e-61	51,755,904	51,755,714	90.48%
191	89.0%	235.645	4.15e-61	51,764,743	51,764,553	90.48%
191	89.0%	235.645	4.15e-61	51,767,398	51,767,208	90.48%
191	89.0%	235.645	4.15e-61	51,774,950	51,774,760	90.48%
191	89.0%	235.645	4.15e-61	51,777,652	51,777,462	90.48%
191	89.0%	235.645	4.15e-61	51,792,515	51,792,325	90.48%
191	89.0%	235.645	4.15e-61	51,802,722	51,802,532	90.48%
191	89.0%	235.645	4.15e-61	51,805,424	51,805,234	90.48%
191	89.0%	235.645	4.15e-61	51,818,930	51,818,740	90.48%
191	89.0%	235.645	4.15e-61	51,828,998	51,828,808	90.48%
196	88.4%	235.645	4.15e-61	51,838,832	51,838,637	93.81%
191	89.0%	235.645	4.15e-61	51,855,405	51,855,215	90.48%
191	89.0%	235.645	4.15e-61	51,865,473	51,865,283	90.48%
197	88.3%	235.645	4.15e-61	51,869,597	51,869,401	93.33%
196	88.4%	235.645	4.15e-61	51,870,911	51,870,716	93.81%
191	89.0%	235.645	4.15e-61	51,887,484	51,887,294	90.48%
191	89.0%	235.645	4.15e-61	51,897,552	51,897,362	90.48%
196	88.4%	235.645	4.15e-61	51,907,386	51,907,191	93.81%
196	88.4%	235.645	4.15e-61	51,912,771	51,912,576	93.81%
191	89.0%	235.645	4.15e-61	51,947,339	51,947,149	90.48%
191	89.0%	235.645	4.15e-61	51,949,431	51,949,241	90.48%
191	89.0%	235.645	4.15e-61	51,953,251	51,953,061	90.48%
191	89.0%	235.645	4.15e-61	51,966,757	51,966,567	90.48%
191	89.0%	235.645	4.15e-61	51,976,825	51,976,635	90.48%
196	88.4%	235.645	4.15e-61	51,986,659	51,986,464	93.81%
191	89.0%	235.645	4.15e-61	52,003,232	52,003,042	90.48%
191	89.0%	235.645	4.15e-61	52,013,301	52,013,111	90.48%
197	88.3%	235.645	4.15e-61	52,017,425	52,017,229	93.33%
196	88.4%	235.645	4.15e-61	52,018,739	52,018,544	93.81%
191	89.0%	235.645	4.15e-61	52,045,379	52,045,189	90.48%
196	88.4%	235.645	4.15e-61	52,055,213	52,055,018	93.81%
196	88.4%	235.645	4.15e-61	52,060,598	52,060,403	93.81%
191	89.0%	235.645	4.15e-61	52,095,166	52,094,976	90.48%
191	89.0%	235.645	4.15e-61	52,097,258	52,097,068	90.48%
191	89.0%	235.645	4.15e-61	52,101,078	52,100,888	90.48%
191	89.0%	235.645	4.15e-61	52,105,902	52,105,712	90.48%
196	88.4%	235.645	4.15e-61	52,109,504	52,109,309	93.81%
196	88.4%	235.645	4.15e-61	52,113,388	52,113,193	93.81%
188	89.4%	235.645	4.15e-61	54,898,436	54,898,249	89.05%
196	88.4%	235.645	4.15e-61	54,918,384	54,918,189	93.81%
196	88.4%	235.645	4.15e-61	54,978,191	54,977,996	93.81%
193	88.6%	233.798	1.49e-60	49,649,421	49,649,229	91.43%
184	89.7%	233.798	1.49e-60	49,653,976	49,653,793	87.14%
193	88.7%	233.798	1.49e-60	49,654,939	49,654,747	91.43%
184	89.7%	233.798	1.49e-60	49,655,342	49,655,159	87.14%
193	88.6%	233.798	1.49e-60	49,659,525	49,659,333	91.43%
193	88.6%	233.798	1.49e-60	49,659,567	49,659,375	91.43%
193	88.6%	233.798	1.49e-60	49,663,463	49,663,271	91.43%
193	88.6%	233.798	1.49e-60	49,666,893	49,666,701	91.43%
193	88.7%	233.798	1.49e-60	49,668,619	49,668,427	91.43%
193	88.6%	233.798	1.49e-60	49,668,661	49,668,469	91.43%
193	88.6%	233.798	1.49e-60	49,669,689	49,669,497	91.43%
193	88.6%	233.798	1.49e-60	49,672,136	49,671,944	91.43%
193	88.6%	233.798	1.49e-60	49,677,845	49,677,653	91.43%
193	88.6%	233.798	1.49e-60	49,678,465	49,678,273	91.43%
193	88.7%	233.798	1.49e-60	49,678,507	49,678,315	91.43%
193	88.7%	233.798	1.49e-60	49,682,199	49,682,007	91.43%
193	88.6%	233.798	1.49e-60	49,684,778	49,684,586	91.43%
193	88.6%	233.798	1.49e-60	49,693,247	49,693,055	91.43%
193	88.6%	233.798	1.49e-60	49,693,995	49,693,803	91.43%
193	88.6%	233.798	1.49e-60	49,698,551	49,698,359	91.43%
193	88.6%	233.798	1.49e-60	49,698,719	49,698,527	91.43%
193	88.6%	233.798	1.49e-60	49,702,388	49,702,196	91.43%
193	88.6%	233.798	1.49e-60	49,703,714	49,703,522	91.43%
193	88.7%	233.798	1.49e-60	50,434,352	50,434,160	91.43%
193	88.6%	233.798	1.49e-60	50,435,638	50,435,446	91.43%
193	88.6%	233.798	1.49e-60	50,437,924	50,437,732	91.43%
193	88.6%	233.798	1.49e-60	50,438,134	50,437,942	91.43%
193	88.6%	233.798	1.49e-60	50,442,078	50,441,886	91.43%
193	88.6%	233.798	1.49e-60	50,442,288	50,442,096	91.43%
193	88.7%	233.798	1.49e-60	50,446,842	50,446,650	91.43%
193	88.6%	233.798	1.49e-60	50,458,299	50,458,107	91.43%
193	88.6%	233.798	1.49e-60	50,460,745	50,460,553	91.43%
190	88.9%	233.798	1.49e-60	50,462,031	50,461,842	90.00%
193	88.6%	233.798	1.49e-60	50,464,531	50,464,339	91.43%
193	88.6%	233.798	1.49e-60	50,466,731	50,466,539	91.43%
193	88.6%	233.798	1.49e-60	50,468,558	50,468,366	91.43%
193	88.6%	233.798	1.49e-60	50,472,045	50,471,853	91.43%
193	88.6%	233.798	1.49e-60	50,478,966	50,478,774	91.43%
193	88.7%	233.798	1.49e-60	50,481,568	50,481,376	91.43%
193	88.6%	233.798	1.49e-60	50,492,313	50,492,121	91.43%
193	88.6%	233.798	1.49e-60	50,494,430	50,494,238	91.43%
193	88.7%	233.798	1.49e-60	50,507,105	50,506,913	91.43%
193	88.6%	233.798	1.49e-60	50,510,540	50,510,348	91.43%
193	88.7%	233.798	1.49e-60	50,513,144	50,512,952	91.43%
193	88.7%	233.798	1.49e-60	50,513,892	50,513,700	91.43%
193	88.6%	233.798	1.49e-60	50,514,682	50,514,490	91.43%
192	88.7%	233.798	1.49e-60	50,518,110	50,517,919	91.43%
193	88.6%	233.798	1.49e-60	50,521,381	50,521,189	91.43%
193	88.6%	233.798	1.49e-60	50,521,423	50,521,231	91.43%
193	88.6%	233.798	1.49e-60	50,526,189	50,525,997	91.43%
192	88.6%	233.798	1.49e-60	50,556,700	50,556,509	91.43%
193	88.6%	233.798	1.49e-60	50,557,364	50,557,172	91.43%
193	88.6%	233.798	1.49e-60	50,559,234	50,559,042	91.43%
193	88.6%	233.798	1.49e-60	50,563,638	50,563,446	91.43%
193	88.6%	233.798	1.49e-60	50,570,700	50,570,508	91.43%
193	88.6%	233.798	1.49e-60	50,581,326	50,581,134	91.43%
193	88.6%	233.798	1.49e-60	50,584,228	50,584,036	91.43%
193	88.6%	233.798	1.49e-60	50,584,438	50,584,246	91.43%
193	88.6%	233.798	1.49e-60	50,584,564	50,584,372	91.43%
193	88.6%	233.798	1.49e-60	50,588,639	50,588,447	91.43%
193	88.6%	233.798	1.49e-60	50,593,998	50,593,806	91.43%
193	88.6%	233.798	1.49e-60	50,594,124	50,593,932	91.43%
193	88.6%	233.798	1.49e-60	50,596,274	50,596,082	91.43%
193	88.6%	233.798	1.49e-60	50,598,678	50,598,486	91.43%
193	88.6%	233.798	1.49e-60	50,598,720	50,598,528	91.43%
193	88.6%	233.798	1.49e-60	50,603,486	50,603,294	91.43%
192	88.6%	233.798	1.49e-60	50,614,680	50,614,489	91.43%
193	88.6%	233.798	1.49e-60	50,615,344	50,615,152	91.43%
193	88.6%	233.798	1.49e-60	50,620,702	50,620,510	91.43%
193	88.6%	233.798	1.49e-60	50,621,618	50,621,426	91.43%
192	88.6%	233.798	1.49e-60	50,632,335	50,632,144	91.43%
193	88.6%	233.798	1.49e-60	50,632,999	50,632,807	91.43%
193	88.6%	233.798	1.49e-60	50,634,873	50,634,681	91.43%
193	88.6%	233.798	1.49e-60	50,639,624	50,639,432	91.43%
193	88.6%	233.798	1.49e-60	50,642,154	50,641,962	91.43%
193	88.6%	233.798	1.49e-60	50,648,472	50,648,280	91.43%
193	88.6%	233.798	1.49e-60	50,655,178	50,654,986	91.43%
193	88.6%	233.798	1.49e-60	50,655,598	50,655,406	91.43%
199	88.0%	233.798	1.49e-60	50,666,549	50,666,351	94.29%
193	88.6%	233.798	1.49e-60	50,669,037	50,668,845	91.43%
193	88.6%	233.798	1.49e-60	50,670,204	50,670,012	91.43%
193	88.6%	233.798	1.49e-60	50,672,539	50,672,347	91.43%
193	88.6%	233.798	1.49e-60	50,684,624	50,684,432	91.43%
193	88.7%	233.798	1.49e-60	50,691,782	50,691,590	91.43%
193	88.7%	233.798	1.49e-60	50,695,478	50,695,286	91.43%
193	88.7%	233.798	1.49e-60	50,709,948	50,709,756	91.43%
193	88.6%	233.798	1.49e-60	50,713,526	50,713,334	91.43%
193	88.6%	233.798	1.49e-60	50,720,136	50,719,944	91.43%
193	88.6%	233.798	1.49e-60	50,722,666	50,722,474	91.43%
192	88.6%	233.798	1.49e-60	50,726,268	50,726,077	91.43%
193	88.6%	233.798	1.49e-60	50,726,932	50,726,740	91.43%
193	88.6%	233.798	1.49e-60	50,728,806	50,728,614	91.43%
193	88.6%	233.798	1.49e-60	50,733,209	50,733,017	91.43%
193	88.6%	233.798	1.49e-60	50,737,741	50,737,549	91.43%
193	88.6%	233.798	1.49e-60	50,745,021	50,744,829	91.43%
193	88.6%	233.798	1.49e-60	50,750,625	50,750,433	91.43%
193	88.6%	233.798	1.49e-60	50,752,986	50,752,794	91.43%
193	88.6%	233.798	1.49e-60	50,753,028	50,752,836	91.43%
193	88.6%	233.798	1.49e-60	50,757,794	50,757,602	91.43%
193	88.6%	233.798	1.49e-60	50,770,482	50,770,290	91.43%
193	88.6%	233.798	1.49e-60	50,772,352	50,772,160	91.43%
193	88.6%	233.798	1.49e-60	50,775,840	50,775,648	91.43%
193	88.6%	233.798	1.49e-60	50,776,756	50,776,564	91.43%
193	88.6%	233.798	1.49e-60	50,790,011	50,789,819	91.43%
193	88.6%	233.798	1.49e-60	50,794,721	50,794,529	91.43%
193	88.6%	233.798	1.49e-60	50,797,251	50,797,059	91.43%
193	88.6%	233.798	1.49e-60	50,802,389	50,802,197	91.43%
193	88.6%	233.798	1.49e-60	50,818,489	50,818,297	91.43%
193	88.6%	233.798	1.49e-60	50,818,825	50,818,633	91.43%
193	88.6%	233.798	1.49e-60	50,819,699	50,819,507	91.43%
199	88.0%	233.798	1.49e-60	50,833,642	50,833,444	94.29%
193	88.6%	233.798	1.49e-60	50,836,130	50,835,938	91.43%
193	88.6%	233.798	1.49e-60	50,837,297	50,837,105	91.43%
193	88.6%	233.798	1.49e-60	50,839,632	50,839,440	91.43%
193	88.6%	233.798	1.49e-60	50,845,441	50,845,249	91.43%
193	88.7%	233.798	1.49e-60	50,852,641	50,852,449	91.43%
192	88.6%	233.798	1.49e-60	50,858,277	50,858,086	91.43%
193	88.6%	233.798	1.49e-60	50,858,941	50,858,749	91.43%
193	88.6%	233.798	1.49e-60	50,871,606	50,871,414	91.43%
193	88.6%	233.798	1.49e-60	50,872,773	50,872,581	91.43%
193	88.6%	233.798	1.49e-60	50,875,108	50,874,916	91.43%
193	88.6%	233.798	1.49e-60	50,882,547	50,882,355	91.43%
193	88.7%	233.798	1.49e-60	50,889,789	50,889,597	91.43%
193	88.7%	233.798	1.49e-60	50,894,317	50,894,125	91.43%
193	88.7%	233.798	1.49e-60	50,911,521	50,911,329	91.43%
193	88.7%	233.798	1.49e-60	50,916,297	50,916,105	91.43%
193	88.7%	233.798	1.49e-60	50,929,054	50,928,862	91.43%
193	88.7%	233.798	1.49e-60	50,933,788	50,933,596	91.43%
193	88.6%	233.798	1.49e-60	50,935,326	50,935,134	91.43%
193	88.6%	233.798	1.49e-60	50,935,746	50,935,554	91.43%
193	88.7%	233.798	1.49e-60	50,943,191	50,942,999	91.43%
193	88.6%	233.798	1.49e-60	50,954,722	50,954,530	91.43%
193	88.6%	233.798	1.49e-60	50,955,016	50,954,824	91.43%
193	88.6%	233.798	1.49e-60	50,955,890	50,955,698	91.43%
199	88.0%	233.798	1.49e-60	50,964,675	50,964,477	94.29%
193	88.6%	233.798	1.49e-60	50,967,163	50,966,971	91.43%
193	88.6%	233.798	1.49e-60	50,968,330	50,968,138	91.43%
193	88.6%	233.798	1.49e-60	50,970,665	50,970,473	91.43%
193	88.6%	233.798	1.49e-60	50,976,473	50,976,281	91.43%
193	88.6%	233.798	1.49e-60	50,979,212	50,979,020	91.43%
193	88.7%	233.798	1.49e-60	50,986,412	50,986,220	91.43%
193	88.7%	233.798	1.49e-60	50,993,402	50,993,210	91.43%
193	88.7%	233.798	1.49e-60	51,000,387	51,000,195	91.43%
187	89.3%	233.798	1.49e-60	51,001,917	51,001,731	88.57%
193	88.6%	233.798	1.49e-60	51,006,371	51,006,179	91.43%
193	88.6%	233.798	1.49e-60	51,006,497	51,006,305	91.43%
193	88.6%	233.798	1.49e-60	51,006,791	51,006,599	91.43%
193	88.6%	233.798	1.49e-60	51,014,065	51,013,873	91.43%
193	88.7%	233.798	1.49e-60	51,015,805	51,015,613	91.43%
193	88.7%	233.798	1.49e-60	51,019,047	51,018,855	91.43%
193	88.6%	233.798	1.49e-60	51,029,231	51,029,039	91.43%
193	88.7%	233.798	1.49e-60	51,038,031	51,037,839	91.43%
193	88.6%	233.798	1.49e-60	51,039,569	51,039,377	91.43%
193	88.6%	233.798	1.49e-60	51,039,989	51,039,797	91.43%
193	88.6%	233.798	1.49e-60	51,042,672	51,042,480	91.43%
193	88.6%	233.798	1.49e-60	51,045,202	51,045,010	91.43%
193	88.7%	233.798	1.49e-60	51,047,606	51,047,414	91.43%
193	88.7%	233.798	1.49e-60	51,050,848	51,050,656	91.43%
193	88.7%	233.798	1.49e-60	51,055,624	51,055,432	91.43%
193	88.7%	233.798	1.49e-60	51,060,400	51,060,208	91.43%
193	88.6%	233.798	1.49e-60	51,089,298	51,089,106	91.43%
193	88.6%	233.798	1.49e-60	51,091,981	51,091,789	91.43%
193	88.7%	233.798	1.49e-60	51,096,251	51,096,059	91.43%
193	88.6%	233.798	1.49e-60	51,099,648	51,099,456	91.43%
193	88.6%	233.798	1.49e-60	51,099,690	51,099,498	91.43%
193	88.6%	233.798	1.49e-60	51,104,413	51,104,221	91.43%
192	88.6%	233.798	1.49e-60	51,112,206	51,112,015	91.43%
193	88.6%	233.798	1.49e-60	51,114,744	51,114,552	91.43%
193	88.6%	233.798	1.49e-60	51,118,228	51,118,036	91.43%
193	88.6%	233.798	1.49e-60	51,119,144	51,118,952	91.43%
193	88.6%	233.798	1.49e-60	51,123,676	51,123,484	91.43%
193	88.6%	233.798	1.49e-60	51,133,473	51,133,281	91.43%
193	88.6%	233.798	1.49e-60	51,138,304	51,138,112	91.43%
193	88.7%	233.798	1.49e-60	51,142,327	51,142,135	91.43%
193	88.7%	233.798	1.49e-60	51,150,583	51,150,391	91.43%
193	88.6%	233.798	1.49e-60	51,152,121	51,151,929	91.43%
193	88.6%	233.798	1.49e-60	51,152,499	51,152,307	91.43%
193	88.6%	233.798	1.49e-60	51,152,877	51,152,685	91.43%
193	88.6%	233.798	1.49e-60	51,155,407	51,155,215	91.43%
193	88.7%	233.798	1.49e-60	51,157,811	51,157,619	91.43%
193	88.7%	233.798	1.49e-60	51,161,053	51,160,861	91.43%
193	88.6%	233.798	1.49e-60	51,193,235	51,193,043	91.43%
193	88.6%	233.798	1.49e-60	51,195,918	51,195,726	91.43%
193	88.6%	233.798	1.49e-60	51,198,677	51,198,485	91.43%
193	88.7%	233.798	1.49e-60	51,202,947	51,202,755	91.43%
193	88.6%	233.798	1.49e-60	51,204,274	51,204,082	91.43%
193	88.7%	233.798	1.49e-60	51,208,095	51,207,903	91.43%
193	88.7%	233.798	1.49e-60	51,210,622	51,210,430	91.43%
193	88.6%	233.798	1.49e-60	51,212,160	51,211,968	91.43%
193	88.6%	233.798	1.49e-60	51,212,496	51,212,304	91.43%
192	88.6%	233.798	1.49e-60	51,221,743	51,221,552	91.43%
193	88.6%	233.798	1.49e-60	51,224,322	51,224,130	91.43%
193	88.6%	233.798	1.49e-60	51,227,810	51,227,618	91.43%
193	88.6%	233.798	1.49e-60	51,228,726	51,228,534	91.43%
193	88.6%	233.798	1.49e-60	51,235,788	51,235,596	91.43%
199	88.0%	233.798	1.49e-60	51,243,685	51,243,487	94.29%
193	88.6%	233.798	1.49e-60	51,244,803	51,244,611	91.43%
193	88.6%	233.798	1.49e-60	51,249,634	51,249,442	91.43%
193	88.7%	233.798	1.49e-60	51,253,659	51,253,467	91.43%
193	88.6%	233.798	1.49e-60	51,257,643	51,257,451	91.43%
193	88.7%	233.798	1.49e-60	51,259,389	51,259,197	91.43%
192	88.6%	233.798	1.49e-60	51,266,479	51,266,288	91.43%
193	88.6%	233.798	1.49e-60	51,267,143	51,266,951	91.43%
193	88.6%	233.798	1.49e-60	51,269,017	51,268,825	91.43%
190	88.9%	233.798	1.49e-60	51,272,505	51,272,316	90.00%
193	88.6%	233.798	1.49e-60	51,273,421	51,273,229	91.43%
193	88.6%	233.798	1.49e-60	51,277,950	51,277,758	91.43%
193	88.6%	233.798	1.49e-60	51,280,480	51,280,288	91.43%
199	88.0%	233.798	1.49e-60	51,284,999	51,284,801	94.29%
193	88.6%	233.798	1.49e-60	51,290,989	51,290,797	91.43%
193	88.6%	233.798	1.49e-60	51,295,344	51,295,152	91.43%
193	88.7%	233.798	1.49e-60	51,297,512	51,297,320	91.43%
193	88.6%	233.798	1.49e-60	51,299,008	51,298,816	91.43%
193	88.7%	233.798	1.49e-60	51,302,040	51,301,848	91.43%
193	88.6%	233.798	1.49e-60	51,303,368	51,303,176	91.43%
193	88.6%	233.798	1.49e-60	51,305,104	51,304,912	91.43%
193	88.6%	233.798	1.49e-60	51,306,062	51,305,870	91.43%
193	88.7%	233.798	1.49e-60	51,309,060	51,308,868	91.43%
193	88.6%	233.798	1.49e-60	51,313,016	51,312,824	91.43%
193	88.6%	233.798	1.49e-60	51,316,594	51,316,402	91.43%
193	88.7%	233.798	1.49e-60	51,318,340	51,318,148	91.43%
193	88.6%	233.798	1.49e-60	51,328,112	51,327,920	91.43%
193	88.6%	233.798	1.49e-60	51,328,154	51,327,962	91.43%
193	88.6%	233.798	1.49e-60	51,344,199	51,344,007	91.43%
190	88.9%	233.798	1.49e-60	51,347,513	51,347,324	90.00%
193	88.6%	233.798	1.49e-60	51,348,629	51,348,437	91.43%
193	88.7%	233.798	1.49e-60	51,355,064	51,354,872	91.43%
193	88.7%	233.798	1.49e-60	51,362,034	51,361,842	91.43%
193	88.7%	233.798	1.49e-60	51,365,318	51,365,126	91.43%
193	88.6%	233.798	1.49e-60	51,378,499	51,378,307	91.43%
193	88.6%	233.798	1.49e-60	51,389,827	51,389,635	91.43%
193	88.6%	233.798	1.49e-60	51,390,247	51,390,055	91.43%
193	88.7%	233.798	1.49e-60	51,394,298	51,394,106	91.43%
193	88.7%	233.798	1.49e-60	51,401,643	51,401,451	91.43%
193	88.7%	233.798	1.49e-60	51,404,001	51,403,809	91.43%
193	88.7%	233.798	1.49e-60	51,407,285	51,407,093	91.43%
193	88.7%	233.798	1.49e-60	51,415,183	51,414,991	91.43%
193	88.6%	233.798	1.49e-60	51,418,519	51,418,327	91.43%
193	88.6%	233.798	1.49e-60	51,424,326	51,424,134	91.43%
193	88.6%	233.798	1.49e-60	51,429,157	51,428,965	91.43%
193	88.7%	233.798	1.49e-60	51,433,182	51,432,990	91.43%
193	88.6%	233.798	1.49e-60	51,437,208	51,437,016	91.43%
193	88.7%	233.798	1.49e-60	51,438,954	51,438,762	91.43%
193	88.6%	233.798	1.49e-60	51,443,886	51,443,694	91.43%
193	88.6%	233.798	1.49e-60	51,445,760	51,445,568	91.43%
193	88.6%	233.798	1.49e-60	51,450,351	51,450,159	91.43%
193	88.6%	233.798	1.49e-60	51,452,881	51,452,689	91.43%
199	88.0%	233.798	1.49e-60	51,457,400	51,457,202	94.29%
193	88.6%	233.798	1.49e-60	51,463,390	51,463,198	91.43%
193	88.6%	233.798	1.49e-60	51,467,703	51,467,511	91.43%
193	88.7%	233.798	1.49e-60	51,469,871	51,469,679	91.43%
193	88.6%	233.798	1.49e-60	51,471,367	51,471,175	91.43%
193	88.7%	233.798	1.49e-60	51,474,399	51,474,207	91.43%
193	88.6%	233.798	1.49e-60	51,475,727	51,475,535	91.43%
193	88.6%	233.798	1.49e-60	51,477,463	51,477,271	91.43%
193	88.6%	233.798	1.49e-60	51,478,421	51,478,229	91.43%
193	88.7%	233.798	1.49e-60	51,481,419	51,481,227	91.43%
193	88.6%	233.798	1.49e-60	51,485,375	51,485,183	91.43%
193	88.6%	233.798	1.49e-60	51,488,911	51,488,719	91.43%
193	88.7%	233.798	1.49e-60	51,490,363	51,490,171	91.43%
193	88.6%	233.798	1.49e-60	51,496,429	51,496,237	91.43%
193	88.6%	233.798	1.49e-60	51,496,471	51,496,279	91.43%
193	88.6%	233.798	1.49e-60	51,500,127	51,499,935	91.43%
193	88.7%	233.798	1.49e-60	51,509,773	51,509,581	91.43%
193	88.6%	233.798	1.49e-60	51,525,092	51,524,900	91.43%
193	88.6%	233.798	1.49e-60	51,525,512	51,525,320	91.43%
193	88.6%	233.798	1.49e-60	51,531,101	51,530,909	91.43%
193	88.6%	233.798	1.49e-60	51,531,521	51,531,329	91.43%
190	89.0%	233.798	1.49e-60	51,532,800	51,532,611	90.00%
193	88.6%	233.798	1.49e-60	51,537,110	51,536,918	91.43%
193	88.6%	233.798	1.49e-60	51,537,530	51,537,338	91.43%
193	88.7%	233.798	1.49e-60	51,548,926	51,548,734	91.43%
193	88.7%	233.798	1.49e-60	51,549,958	51,549,766	91.43%
193	88.6%	233.798	1.49e-60	51,551,536	51,551,344	91.43%
193	88.7%	233.798	1.49e-60	51,554,778	51,554,586	91.43%
193	88.7%	233.798	1.49e-60	51,561,104	51,560,912	91.43%
193	88.6%	233.798	1.49e-60	51,570,205	51,570,013	91.43%
193	88.6%	233.798	1.49e-60	51,575,036	51,574,844	91.43%
193	88.6%	233.798	1.49e-60	51,575,786	51,575,594	91.43%
193	88.7%	233.798	1.49e-60	51,579,061	51,578,869	91.43%
193	88.6%	233.798	1.49e-60	51,583,087	51,582,895	91.43%
193	88.7%	233.798	1.49e-60	51,584,833	51,584,641	91.43%
192	88.6%	233.798	1.49e-60	51,591,880	51,591,689	91.43%
193	88.6%	233.798	1.49e-60	51,592,544	51,592,352	91.43%
193	88.6%	233.798	1.49e-60	51,595,872	51,595,680	91.43%
193	88.6%	233.798	1.49e-60	51,597,495	51,597,303	91.43%
193	88.7%	233.798	1.49e-60	51,599,241	51,599,049	91.43%
192	88.6%	233.798	1.49e-60	51,606,329	51,606,138	91.43%
193	88.6%	233.798	1.49e-60	51,606,993	51,606,801	91.43%
193	88.6%	233.798	1.49e-60	51,608,867	51,608,675	91.43%
193	88.6%	233.798	1.49e-60	51,612,355	51,612,163	91.43%
193	88.6%	233.798	1.49e-60	51,613,271	51,613,079	91.43%
193	88.6%	233.798	1.49e-60	51,617,803	51,617,611	91.43%
199	88.0%	233.798	1.49e-60	51,620,030	51,619,832	94.29%
193	88.6%	233.798	1.49e-60	51,622,728	51,622,536	91.43%
193	88.6%	233.798	1.49e-60	51,627,083	51,626,891	91.43%
193	88.7%	233.798	1.49e-60	51,629,251	51,629,059	91.43%
193	88.6%	233.798	1.49e-60	51,630,747	51,630,555	91.43%
193	88.7%	233.798	1.49e-60	51,633,779	51,633,587	91.43%
193	88.6%	233.798	1.49e-60	51,635,107	51,634,915	91.43%
193	88.6%	233.798	1.49e-60	51,636,843	51,636,651	91.43%
193	88.6%	233.798	1.49e-60	51,637,675	51,637,483	91.43%
193	88.7%	233.798	1.49e-60	51,640,673	51,640,481	91.43%
193	88.6%	233.798	1.49e-60	51,644,629	51,644,437	91.43%
192	88.7%	233.798	1.49e-60	51,646,416	51,646,225	91.43%
193	88.7%	233.798	1.49e-60	51,653,698	51,653,506	91.43%
190	89.0%	233.798	1.49e-60	51,656,347	51,656,158	90.00%
193	88.6%	233.798	1.49e-60	51,663,901	51,663,709	91.43%
193	88.6%	233.798	1.49e-60	51,663,943	51,663,751	91.43%
193	88.6%	233.798	1.49e-60	51,667,599	51,667,407	91.43%
193	88.6%	233.798	1.49e-60	51,674,339	51,674,147	91.43%
193	88.7%	233.798	1.49e-60	51,677,245	51,677,053	91.43%
190	88.9%	233.798	1.49e-60	51,681,803	51,681,614	90.00%
193	88.6%	233.798	1.49e-60	51,682,919	51,682,727	91.43%
193	88.7%	233.798	1.49e-60	51,689,354	51,689,162	91.43%
193	88.7%	233.798	1.49e-60	51,699,608	51,699,416	91.43%
193	88.7%	233.798	1.49e-60	51,706,578	51,706,386	91.43%
193	88.6%	233.798	1.49e-60	51,707,906	51,707,714	91.43%
193	88.6%	233.798	1.49e-60	51,709,642	51,709,450	91.43%
193	88.6%	233.798	1.49e-60	51,710,474	51,710,282	91.43%
193	88.7%	233.798	1.49e-60	51,713,472	51,713,280	91.43%
193	88.6%	233.798	1.49e-60	51,717,428	51,717,236	91.43%
193	88.7%	233.798	1.49e-60	51,722,710	51,722,518	91.43%
192	88.7%	233.798	1.49e-60	51,724,245	51,724,054	91.43%
193	88.7%	233.798	1.49e-60	51,726,686	51,726,494	91.43%
193	88.7%	233.798	1.49e-60	51,731,527	51,731,335	91.43%
190	89.0%	233.798	1.49e-60	51,734,176	51,733,987	90.00%
193	88.6%	233.798	1.49e-60	51,741,730	51,741,538	91.43%
193	88.6%	233.798	1.49e-60	51,745,428	51,745,236	91.43%
193	88.7%	233.798	1.49e-60	51,755,032	51,754,840	91.43%
193	88.6%	233.798	1.49e-60	51,758,945	51,758,753	91.43%
190	88.9%	233.798	1.49e-60	51,762,259	51,762,070	90.00%
193	88.6%	233.798	1.49e-60	51,763,375	51,763,183	91.43%
193	88.7%	233.798	1.49e-60	51,769,810	51,769,618	91.43%
205	87.4%	233.798	1.49e-60	51,771,471	51,771,267	97.14%
193	88.6%	233.798	1.49e-60	51,781,358	51,781,166	91.43%
193	88.6%	233.798	1.49e-60	51,781,778	51,781,586	91.43%
193	88.6%	233.798	1.49e-60	51,782,400	51,782,208	91.43%
190	88.9%	233.798	1.49e-60	51,783,764	51,783,575	90.00%
193	88.6%	233.798	1.49e-60	51,787,626	51,787,434	91.43%
193	88.6%	233.798	1.49e-60	51,788,046	51,787,854	91.43%
193	88.6%	233.798	1.49e-60	51,788,668	51,788,476	91.43%
190	88.9%	233.798	1.49e-60	51,790,032	51,789,843	90.00%
193	88.6%	233.798	1.49e-60	51,791,148	51,790,956	91.43%
193	88.7%	233.798	1.49e-60	51,797,582	51,797,390	91.43%
193	88.6%	233.798	1.49e-60	51,809,130	51,808,938	91.43%
193	88.6%	233.798	1.49e-60	51,809,550	51,809,358	91.43%
190	89.0%	233.798	1.49e-60	51,810,829	51,810,640	90.00%
193	88.7%	233.798	1.49e-60	51,820,946	51,820,754	91.43%
193	88.7%	233.798	1.49e-60	51,821,978	51,821,786	91.43%
193	88.7%	233.798	1.49e-60	51,826,882	51,826,690	91.43%
192	88.7%	233.798	1.49e-60	51,838,957	51,838,766	91.43%
193	88.7%	233.798	1.49e-60	51,841,440	51,841,248	91.43%
193	88.6%	233.798	1.49e-60	51,845,605	51,845,413	91.43%
193	88.6%	233.798	1.49e-60	51,846,025	51,845,833	91.43%
193	88.7%	233.798	1.49e-60	51,857,421	51,857,229	91.43%
193	88.7%	233.798	1.49e-60	51,858,453	51,858,261	91.43%
193	88.7%	233.798	1.49e-60	51,863,357	51,863,165	91.43%
193	88.6%	233.798	1.49e-60	51,869,509	51,869,317	91.43%
192	88.7%	233.798	1.49e-60	51,871,036	51,870,845	91.43%
193	88.7%	233.798	1.49e-60	51,873,519	51,873,327	91.43%
193	88.6%	233.798	1.49e-60	51,877,684	51,877,492	91.43%
193	88.6%	233.798	1.49e-60	51,878,104	51,877,912	91.43%
193	88.6%	233.798	1.49e-60	51,886,610	51,886,418	91.43%
193	88.7%	233.798	1.49e-60	51,889,500	51,889,308	91.43%
193	88.7%	233.798	1.49e-60	51,890,532	51,890,340	91.43%
193	88.7%	233.798	1.49e-60	51,895,436	51,895,244	91.43%
192	88.7%	233.798	1.49e-60	51,907,511	51,907,320	91.43%
193	88.7%	233.798	1.49e-60	51,909,994	51,909,802	91.43%
192	88.7%	233.798	1.49e-60	51,912,896	51,912,705	91.43%
193	88.7%	233.798	1.49e-60	51,915,379	51,915,187	91.43%
193	88.7%	233.798	1.49e-60	51,918,934	51,918,742	91.43%
190	89.0%	233.798	1.49e-60	51,922,869	51,922,680	90.00%
190	89.0%	233.798	1.49e-60	51,929,080	51,928,891	90.00%
190	89.0%	233.798	1.49e-60	51,935,218	51,935,029	90.00%
193	88.6%	233.798	1.49e-60	51,942,733	51,942,541	91.43%
193	88.6%	233.798	1.49e-60	51,949,389	51,949,197	91.43%
193	88.6%	233.798	1.49e-60	51,956,957	51,956,765	91.43%
193	88.6%	233.798	1.49e-60	51,957,377	51,957,185	91.43%
190	89.0%	233.798	1.49e-60	51,958,656	51,958,467	90.00%
193	88.7%	233.798	1.49e-60	51,968,773	51,968,581	91.43%
193	88.7%	233.798	1.49e-60	51,969,805	51,969,613	91.43%
193	88.7%	233.798	1.49e-60	51,974,709	51,974,517	91.43%
192	88.7%	233.798	1.49e-60	51,986,784	51,986,593	91.43%
193	88.7%	233.798	1.49e-60	51,989,267	51,989,075	91.43%
193	88.6%	233.798	1.49e-60	51,993,432	51,993,240	91.43%
193	88.6%	233.798	1.49e-60	51,993,852	51,993,660	91.43%
193	88.7%	233.798	1.49e-60	52,005,248	52,005,056	91.43%
193	88.7%	233.798	1.49e-60	52,006,280	52,006,088	91.43%
193	88.7%	233.798	1.49e-60	52,011,185	52,010,993	91.43%
193	88.6%	233.798	1.49e-60	52,017,337	52,017,145	91.43%
192	88.7%	233.798	1.49e-60	52,018,864	52,018,673	91.43%
193	88.7%	233.798	1.49e-60	52,021,347	52,021,155	91.43%
193	88.6%	233.798	1.49e-60	52,025,513	52,025,321	91.43%
193	88.6%	233.798	1.49e-60	52,025,933	52,025,741	91.43%
193	88.6%	233.798	1.49e-60	52,034,439	52,034,247	91.43%
193	88.7%	233.798	1.49e-60	52,037,327	52,037,135	91.43%
193	88.7%	233.798	1.49e-60	52,038,359	52,038,167	91.43%
193	88.7%	233.798	1.49e-60	52,043,263	52,043,071	91.43%
192	88.7%	233.798	1.49e-60	52,055,338	52,055,147	91.43%
193	88.7%	233.798	1.49e-60	52,057,821	52,057,629	91.43%
192	88.7%	233.798	1.49e-60	52,060,723	52,060,532	91.43%
193	88.7%	233.798	1.49e-60	52,063,206	52,063,014	91.43%
193	88.7%	233.798	1.49e-60	52,066,761	52,066,569	91.43%
190	89.0%	233.798	1.49e-60	52,070,696	52,070,507	90.00%
190	89.0%	233.798	1.49e-60	52,076,907	52,076,718	90.00%
190	89.0%	233.798	1.49e-60	52,083,045	52,082,856	90.00%
193	88.6%	233.798	1.49e-60	52,090,560	52,090,368	91.43%
193	88.6%	233.798	1.49e-60	52,097,216	52,097,024	91.43%
193	88.7%	233.798	1.49e-60	52,103,188	52,102,996	91.43%
193	88.6%	233.798	1.49e-60	52,108,556	52,108,364	91.43%
193	88.7%	233.798	1.49e-60	52,111,040	52,110,848	91.43%
193	88.7%	233.798	1.49e-60	54,875,152	54,874,960	91.43%
193	88.7%	233.798	1.49e-60	54,878,602	54,878,410	91.43%
193	88.6%	233.798	1.49e-60	54,884,214	54,884,022	91.43%
193	88.6%	233.798	1.49e-60	54,891,512	54,891,320	91.43%
192	88.7%	233.798	1.49e-60	54,897,357	54,897,166	91.43%
193	88.6%	233.798	1.49e-60	54,901,514	54,901,322	91.43%
193	88.6%	233.798	1.49e-60	54,905,355	54,905,163	91.43%
190	88.9%	233.798	1.49e-60	54,910,086	54,909,897	90.00%
193	88.6%	233.798	1.49e-60	54,910,129	54,909,937	91.43%
192	88.6%	233.798	1.49e-60	54,913,286	54,913,095	91.43%
193	88.7%	233.798	1.49e-60	54,920,292	54,920,100	91.43%
190	89.0%	233.798	1.49e-60	54,930,500	54,930,311	90.00%
193	88.6%	233.798	1.49e-60	54,934,392	54,934,200	91.43%
199	87.9%	233.798	1.49e-60	54,941,676	54,941,478	94.29%
193	88.6%	233.798	1.49e-60	54,942,626	54,942,434	91.43%
193	88.6%	233.798	1.49e-60	54,943,078	54,942,886	91.43%
193	88.6%	233.798	1.49e-60	54,944,616	54,944,424	91.43%
193	88.6%	233.798	1.49e-60	54,944,742	54,944,550	91.43%
193	88.6%	233.798	1.49e-60	54,944,994	54,944,802	91.43%
193	88.6%	233.798	1.49e-60	54,945,036	54,944,844	91.43%
193	88.6%	233.798	1.49e-60	54,949,236	54,949,044	91.43%
193	88.6%	233.798	1.49e-60	54,957,158	54,956,966	91.43%
193	88.6%	233.798	1.49e-60	54,957,452	54,957,260	91.43%
193	88.6%	233.798	1.49e-60	54,958,116	54,957,924	91.43%
195	88.2%	231.952	5.37e-60	49,655,264	49,655,070	92.38%
192	88.5%	231.952	5.37e-60	49,655,309	49,655,118	90.95%
198	87.9%	231.952	5.37e-60	49,670,401	49,670,204	93.81%
198	87.9%	231.952	5.37e-60	49,673,653	49,673,456	93.81%
198	87.9%	231.952	5.37e-60	49,674,325	49,674,128	93.33%
198	87.9%	231.952	5.37e-60	49,687,333	49,687,136	93.81%
198	87.9%	231.952	5.37e-60	49,688,566	49,688,369	93.81%
198	87.9%	231.952	5.37e-60	49,689,883	49,689,686	93.81%
198	87.9%	231.952	5.37e-60	49,691,956	49,691,759	93.81%
198	87.9%	231.952	5.37e-60	49,699,748	49,699,551	93.81%
192	88.5%	231.952	5.37e-60	50,446,883	50,446,692	90.95%
192	88.6%	231.952	5.37e-60	50,448,873	50,448,682	90.95%
198	87.9%	231.952	5.37e-60	50,456,553	50,456,356	93.81%
192	88.6%	231.952	5.37e-60	50,468,306	50,468,115	90.95%
192	88.5%	231.952	5.37e-60	50,481,609	50,481,418	90.95%
192	88.6%	231.952	5.37e-60	50,483,599	50,483,408	90.95%
189	88.9%	231.952	5.37e-60	50,489,285	50,489,097	89.52%
198	87.9%	231.952	5.37e-60	50,501,194	50,500,997	93.81%
198	87.9%	231.952	5.37e-60	50,510,784	50,510,587	93.81%
192	88.5%	231.952	5.37e-60	50,510,951	50,510,760	90.95%
198	87.9%	231.952	5.37e-60	50,515,094	50,514,897	93.81%
192	88.5%	231.952	5.37e-60	50,516,784	50,516,593	90.95%
198	87.9%	231.952	5.37e-60	50,521,667	50,521,470	93.81%
198	87.9%	231.952	5.37e-60	50,525,399	50,525,202	93.81%
198	87.9%	231.952	5.37e-60	50,580,578	50,580,381	93.81%
198	87.9%	231.952	5.37e-60	50,598,964	50,598,767	93.81%
198	87.9%	231.952	5.37e-60	50,631,546	50,631,349	93.81%
192	88.5%	231.952	5.37e-60	50,650,461	50,650,270	90.95%
198	87.9%	231.952	5.37e-60	50,651,906	50,651,709	93.81%
203	87.4%	231.952	5.37e-60	50,723,949	50,723,747	97.14%
198	87.9%	231.952	5.37e-60	50,757,004	50,756,807	93.81%
198	87.9%	231.952	5.37e-60	50,769,986	50,769,789	93.81%
198	87.9%	231.952	5.37e-60	50,814,839	50,814,642	93.81%
189	88.9%	231.952	5.37e-60	50,815,501	50,815,313	89.52%
198	87.9%	231.952	5.37e-60	50,853,717	50,853,520	93.81%
203	87.4%	231.952	5.37e-60	50,855,958	50,855,756	97.14%
198	87.9%	231.952	5.37e-60	50,933,210	50,933,013	93.81%
198	87.9%	231.952	5.37e-60	50,936,284	50,936,087	93.81%
198	87.9%	231.952	5.37e-60	50,951,030	50,950,833	93.81%
192	88.6%	231.952	5.37e-60	50,964,138	50,963,947	90.95%
198	87.9%	231.952	5.37e-60	51,037,453	51,037,256	93.81%
198	87.9%	231.952	5.37e-60	51,040,527	51,040,330	93.81%
198	87.9%	231.952	5.37e-60	51,046,858	51,046,661	93.81%
198	87.9%	231.952	5.37e-60	51,086,762	51,086,565	93.81%
198	87.9%	231.952	5.37e-60	51,089,836	51,089,639	93.81%
198	87.9%	231.952	5.37e-60	51,090,991	51,090,794	93.81%
198	87.9%	231.952	5.37e-60	51,097,942	51,097,745	93.81%
203	87.4%	231.952	5.37e-60	51,109,852	51,109,650	97.14%
189	88.9%	231.952	5.37e-60	51,133,511	51,133,323	89.52%
198	87.9%	231.952	5.37e-60	51,150,005	51,149,808	93.81%
198	87.9%	231.952	5.37e-60	51,157,063	51,156,866	93.81%
186	89.2%	231.952	5.37e-60	51,184,131	51,183,946	88.10%
198	87.9%	231.952	5.37e-60	51,190,699	51,190,502	93.81%
198	87.9%	231.952	5.37e-60	51,193,773	51,193,576	93.81%
198	87.9%	231.952	5.37e-60	51,194,928	51,194,731	93.81%
198	87.9%	231.952	5.37e-60	51,196,532	51,196,335	93.81%
198	87.9%	231.952	5.37e-60	51,197,687	51,197,490	93.81%
189	88.9%	231.952	5.37e-60	51,244,841	51,244,653	89.52%
198	87.9%	231.952	5.37e-60	51,261,919	51,261,722	93.81%
203	87.4%	231.952	5.37e-60	51,264,160	51,263,958	97.14%
198	87.9%	231.952	5.37e-60	51,271,085	51,270,888	93.81%
198	87.9%	231.952	5.37e-60	51,353,234	51,353,037	93.33%
189	88.9%	231.952	5.37e-60	51,380,183	51,379,995	89.52%
198	87.9%	231.952	5.37e-60	51,381,930	51,381,733	93.81%
189	88.9%	231.952	5.37e-60	51,391,931	51,391,743	89.52%
198	87.9%	231.952	5.37e-60	51,393,720	51,393,523	93.81%
189	88.9%	231.952	5.37e-60	51,424,364	51,424,176	89.52%
198	87.9%	231.952	5.37e-60	51,441,484	51,441,287	93.81%
198	87.9%	231.952	5.37e-60	51,447,828	51,447,631	93.81%
189	88.9%	231.952	5.37e-60	51,527,196	51,527,008	89.52%
198	87.9%	231.952	5.37e-60	51,528,985	51,528,788	93.81%
189	88.9%	231.952	5.37e-60	51,533,205	51,533,017	89.52%
198	87.9%	231.952	5.37e-60	51,534,994	51,534,797	93.81%
189	88.9%	231.952	5.37e-60	51,539,214	51,539,026	89.52%
198	87.9%	231.952	5.37e-60	51,541,003	51,540,806	93.81%
198	87.9%	231.952	5.37e-60	51,549,464	51,549,267	93.81%
189	88.9%	231.952	5.37e-60	51,570,243	51,570,055	89.52%
198	87.9%	231.952	5.37e-60	51,587,320	51,587,123	93.81%
203	87.4%	231.952	5.37e-60	51,589,561	51,589,359	97.14%
198	87.9%	231.952	5.37e-60	51,601,771	51,601,574	93.81%
203	87.4%	231.952	5.37e-60	51,604,010	51,603,808	97.14%
198	87.9%	231.952	5.37e-60	51,610,935	51,610,738	93.81%
198	87.9%	231.952	5.37e-60	51,650,634	51,650,437	93.81%
192	88.5%	231.952	5.37e-60	51,657,296	51,657,105	90.95%
198	87.9%	231.952	5.37e-60	51,658,003	51,657,806	93.81%
198	87.9%	231.952	5.37e-60	51,662,237	51,662,040	93.81%
198	87.9%	231.952	5.37e-60	51,687,524	51,687,327	93.33%
198	87.9%	231.952	5.37e-60	51,697,778	51,697,581	93.33%
198	87.9%	231.952	5.37e-60	51,728,463	51,728,266	93.81%
192	88.5%	231.952	5.37e-60	51,735,125	51,734,934	90.95%
198	87.9%	231.952	5.37e-60	51,735,832	51,735,635	93.81%
198	87.9%	231.952	5.37e-60	51,767,980	51,767,783	93.33%
198	87.9%	231.952	5.37e-60	51,795,752	51,795,555	93.33%
189	88.9%	231.952	5.37e-60	51,811,234	51,811,046	89.52%
198	87.9%	231.952	5.37e-60	51,813,023	51,812,826	93.81%
189	88.9%	231.952	5.37e-60	51,847,709	51,847,521	89.52%
198	87.9%	231.952	5.37e-60	51,849,498	51,849,301	93.81%
189	88.9%	231.952	5.37e-60	51,879,788	51,879,600	89.52%
198	87.9%	231.952	5.37e-60	51,881,577	51,881,380	93.81%
198	87.9%	231.952	5.37e-60	51,917,156	51,916,959	93.81%
192	88.5%	231.952	5.37e-60	51,923,818	51,923,627	90.95%
198	87.9%	231.952	5.37e-60	51,924,525	51,924,328	93.81%
198	87.9%	231.952	5.37e-60	51,929,494	51,929,297	93.81%
198	87.9%	231.952	5.37e-60	51,933,183	51,932,986	93.81%
198	87.9%	231.952	5.37e-60	51,935,632	51,935,435	93.81%
189	88.9%	231.952	5.37e-60	51,959,061	51,958,873	89.52%
198	87.9%	231.952	5.37e-60	51,960,850	51,960,653	93.81%
189	88.9%	231.952	5.37e-60	51,995,536	51,995,348	89.52%
198	87.9%	231.952	5.37e-60	51,997,325	51,997,128	93.81%
189	88.9%	231.952	5.37e-60	52,027,617	52,027,429	89.52%
198	87.9%	231.952	5.37e-60	52,029,406	52,029,209	93.81%
198	87.9%	231.952	5.37e-60	52,064,983	52,064,786	93.81%
192	88.5%	231.952	5.37e-60	52,071,645	52,071,454	90.95%
198	87.9%	231.952	5.37e-60	52,072,352	52,072,155	93.81%
198	87.9%	231.952	5.37e-60	52,077,321	52,077,124	93.81%
198	87.9%	231.952	5.37e-60	52,083,459	52,083,262	93.81%
190	88.6%	231.952	5.37e-60	52,112,818	52,112,629	91.43%
198	87.9%	231.952	5.37e-60	54,871,206	54,871,009	93.81%
192	88.6%	231.952	5.37e-60	54,888,644	54,888,453	90.95%
198	87.9%	231.952	5.37e-60	54,894,243	54,894,046	93.81%
198	87.9%	231.952	5.37e-60	54,912,993	54,912,796	93.81%
198	87.9%	231.952	5.37e-60	54,915,621	54,915,424	93.81%
198	87.9%	231.952	5.37e-60	54,929,759	54,929,562	93.81%
192	88.6%	231.952	5.37e-60	54,940,726	54,940,535	90.95%
192	88.5%	231.952	5.37e-60	54,948,814	54,948,623	90.95%
189	88.9%	231.952	5.37e-60	54,949,274	54,949,086	89.52%
192	88.6%	231.952	5.37e-60	54,955,619	54,955,428	90.95%
198	87.9%	231.952	5.37e-60	54,977,825	54,977,628	93.81%
200	87.5%	230.105	1.93e-59	49,651,670	49,651,471	94.76%
191	88.5%	230.105	1.93e-59	49,664,489	49,664,299	90.48%
191	88.5%	230.105	1.93e-59	49,675,150	49,674,960	90.48%
191	88.5%	230.105	1.93e-59	49,676,972	49,676,782	90.48%
196	87.9%	230.105	1.93e-59	49,679,616	49,679,421	93.81%
189	88.6%	230.105	1.93e-59	49,700,990	49,700,802	91.43%
197	87.8%	230.105	1.93e-59	49,704,961	49,704,765	93.33%
197	87.8%	230.105	1.93e-59	50,444,357	50,444,161	93.33%
196	87.9%	230.105	1.93e-59	50,464,941	50,464,746	93.81%
190	88.5%	230.105	1.93e-59	50,492,436	50,492,247	90.48%
196	87.9%	230.105	1.93e-59	50,496,092	50,495,897	93.81%
191	88.5%	230.105	1.93e-59	50,497,462	50,497,272	90.48%
191	88.5%	230.105	1.93e-59	50,505,489	50,505,299	90.48%
191	88.5%	230.105	1.93e-59	50,522,741	50,522,551	90.48%
191	88.5%	230.105	1.93e-59	50,527,935	50,527,745	90.48%
191	88.5%	230.105	1.93e-59	50,527,977	50,527,787	90.48%
191	88.5%	230.105	1.93e-59	50,531,545	50,531,355	90.48%
191	88.5%	230.105	1.93e-59	50,531,587	50,531,397	90.48%
191	88.5%	230.105	1.93e-59	50,536,322	50,536,132	90.48%
191	88.5%	230.105	1.93e-59	50,536,364	50,536,174	90.48%
191	88.5%	230.105	1.93e-59	50,541,099	50,540,909	90.48%
191	88.5%	230.105	1.93e-59	50,541,141	50,540,951	90.48%
191	88.5%	230.105	1.93e-59	50,545,876	50,545,686	90.48%
191	88.5%	230.105	1.93e-59	50,545,918	50,545,728	90.48%
191	88.5%	230.105	1.93e-59	50,550,653	50,550,463	90.48%
191	88.5%	230.105	1.93e-59	50,550,695	50,550,505	90.48%
191	88.5%	230.105	1.93e-59	50,555,623	50,555,433	90.48%
191	88.5%	230.105	1.93e-59	50,558,234	50,558,044	90.48%
196	87.9%	230.105	1.93e-59	50,564,780	50,564,585	93.81%
191	88.5%	230.105	1.93e-59	50,580,660	50,580,470	90.48%
191	88.5%	230.105	1.93e-59	50,581,284	50,581,094	90.48%
191	88.5%	230.105	1.93e-59	50,590,631	50,590,441	90.48%
191	88.5%	230.105	1.93e-59	50,600,038	50,599,848	90.48%
191	88.5%	230.105	1.93e-59	50,605,232	50,605,042	90.48%
191	88.5%	230.105	1.93e-59	50,605,274	50,605,084	90.48%
191	88.5%	230.105	1.93e-59	50,608,842	50,608,652	90.48%
191	88.5%	230.105	1.93e-59	50,608,884	50,608,694	90.48%
191	88.5%	230.105	1.93e-59	50,613,603	50,613,413	90.48%
200	87.5%	230.105	1.93e-59	50,616,214	50,616,015	94.29%
191	88.5%	230.105	1.93e-59	50,645,934	50,645,744	90.48%
191	88.5%	230.105	1.93e-59	50,651,988	50,651,798	90.48%
196	87.9%	230.105	1.93e-59	50,653,518	50,653,323	93.81%
196	87.9%	230.105	1.93e-59	50,660,032	50,659,837	93.81%
191	88.5%	230.105	1.93e-59	50,665,640	50,665,450	90.48%
197	87.8%	230.105	1.93e-59	50,670,119	50,669,923	93.33%
191	88.5%	230.105	1.93e-59	50,675,321	50,675,131	90.48%
191	88.5%	230.105	1.93e-59	50,679,222	50,679,032	90.48%
191	88.5%	230.105	1.93e-59	50,679,800	50,679,610	90.48%
191	88.5%	230.105	1.93e-59	50,680,382	50,680,192	90.48%
191	88.5%	230.105	1.93e-59	50,680,422	50,680,232	90.48%
191	88.5%	230.105	1.93e-59	50,683,582	50,683,392	90.48%
191	88.5%	230.105	1.93e-59	50,685,498	50,685,308	90.48%
191	88.5%	230.105	1.93e-59	50,686,076	50,685,886	90.48%
191	88.5%	230.105	1.93e-59	50,686,698	50,686,508	90.48%
191	88.5%	230.105	1.93e-59	50,689,858	50,689,668	90.48%
197	87.8%	230.105	1.93e-59	50,692,450	50,692,254	93.33%
191	88.5%	230.105	1.93e-59	50,692,488	50,692,298	90.48%
191	88.5%	230.105	1.93e-59	50,693,066	50,692,876	90.48%
191	88.5%	230.105	1.93e-59	50,693,688	50,693,498	90.48%
191	88.5%	230.105	1.93e-59	50,699,478	50,699,288	90.48%
196	87.9%	230.105	1.93e-59	50,701,056	50,700,861	93.81%
191	88.5%	230.105	1.93e-59	50,705,756	50,705,566	90.48%
196	87.9%	230.105	1.93e-59	50,706,580	50,706,385	93.81%
191	88.5%	230.105	1.93e-59	50,725,191	50,725,001	90.48%
197	87.8%	230.105	1.93e-59	50,727,343	50,727,147	93.33%
191	88.5%	230.105	1.93e-59	50,727,806	50,727,616	90.48%
197	87.8%	230.105	1.93e-59	50,727,852	50,727,656	93.33%
196	87.9%	230.105	1.93e-59	50,734,351	50,734,156	93.81%
196	87.9%	230.105	1.93e-59	50,741,631	50,741,436	93.81%
191	88.5%	230.105	1.93e-59	50,754,346	50,754,156	90.48%
191	88.5%	230.105	1.93e-59	50,764,317	50,764,127	90.48%
191	88.5%	230.105	1.93e-59	50,769,245	50,769,055	90.48%
191	88.5%	230.105	1.93e-59	50,771,352	50,771,162	90.48%
191	88.5%	230.105	1.93e-59	50,781,461	50,781,271	90.48%
191	88.5%	230.105	1.93e-59	50,781,503	50,781,313	90.48%
191	88.5%	230.105	1.93e-59	50,789,011	50,788,821	90.48%
191	88.5%	230.105	1.93e-59	50,804,959	50,804,769	90.48%
191	88.5%	230.105	1.93e-59	50,811,235	50,811,045	90.48%
191	88.5%	230.105	1.93e-59	50,814,921	50,814,731	90.48%
196	87.9%	230.105	1.93e-59	50,816,703	50,816,508	93.81%
196	87.9%	230.105	1.93e-59	50,827,125	50,826,930	93.81%
191	88.5%	230.105	1.93e-59	50,832,733	50,832,543	90.48%
197	87.8%	230.105	1.93e-59	50,837,212	50,837,016	93.33%
191	88.5%	230.105	1.93e-59	50,842,414	50,842,224	90.48%
191	88.5%	230.105	1.93e-59	50,846,315	50,846,125	90.48%
191	88.5%	230.105	1.93e-59	50,846,893	50,846,703	90.48%
191	88.5%	230.105	1.93e-59	50,847,515	50,847,325	90.48%
191	88.5%	230.105	1.93e-59	50,850,675	50,850,485	90.48%
191	88.5%	230.105	1.93e-59	50,857,200	50,857,010	90.48%
197	87.8%	230.105	1.93e-59	50,859,352	50,859,156	93.33%
191	88.5%	230.105	1.93e-59	50,859,815	50,859,625	90.48%
197	87.8%	230.105	1.93e-59	50,859,861	50,859,665	93.33%
196	87.9%	230.105	1.93e-59	50,868,408	50,868,213	93.81%
197	87.8%	230.105	1.93e-59	50,872,688	50,872,492	93.33%
191	88.5%	230.105	1.93e-59	50,882,671	50,882,481	90.48%
191	88.5%	230.105	1.93e-59	50,883,421	50,883,231	90.48%
191	88.5%	230.105	1.93e-59	50,883,999	50,883,809	90.48%
191	88.5%	230.105	1.93e-59	50,884,621	50,884,431	90.48%
196	87.9%	230.105	1.93e-59	50,886,285	50,886,090	93.81%
191	88.5%	230.105	1.93e-59	50,890,577	50,890,387	90.48%
191	88.5%	230.105	1.93e-59	50,891,327	50,891,137	90.48%
191	88.5%	230.105	1.93e-59	50,891,905	50,891,715	90.48%
191	88.5%	230.105	1.93e-59	50,892,527	50,892,337	90.48%
196	87.9%	230.105	1.93e-59	50,894,191	50,893,996	93.81%
196	87.9%	230.105	1.93e-59	50,897,475	50,897,280	93.81%
191	88.5%	230.105	1.93e-59	50,899,299	50,899,109	90.48%
191	88.5%	230.105	1.93e-59	50,899,921	50,899,731	90.48%
196	87.9%	230.105	1.93e-59	50,901,585	50,901,390	93.81%
196	87.9%	230.105	1.93e-59	50,904,869	50,904,674	93.81%
191	88.5%	230.105	1.93e-59	50,905,867	50,905,677	90.48%
196	87.9%	230.105	1.93e-59	50,908,111	50,907,916	93.81%
197	87.8%	230.105	1.93e-59	50,922,742	50,922,546	93.33%
191	88.5%	230.105	1.93e-59	50,922,780	50,922,590	90.48%
191	88.5%	230.105	1.93e-59	50,923,358	50,923,168	90.48%
191	88.5%	230.105	1.93e-59	50,923,980	50,923,790	90.48%
196	87.9%	230.105	1.93e-59	50,925,644	50,925,449	93.81%
191	88.5%	230.105	1.93e-59	50,931,958	50,931,768	90.48%
191	88.5%	230.105	1.93e-59	50,940,997	50,940,807	90.48%
191	88.5%	230.105	1.93e-59	50,944,645	50,944,455	90.48%
191	88.5%	230.105	1.93e-59	50,951,112	50,950,922	90.48%
196	87.9%	230.105	1.93e-59	50,958,158	50,957,963	93.81%
191	88.5%	230.105	1.93e-59	50,963,766	50,963,576	90.48%
191	88.5%	230.105	1.93e-59	50,973,447	50,973,257	90.48%
191	88.5%	230.105	1.93e-59	50,977,347	50,977,157	90.48%
191	88.5%	230.105	1.93e-59	50,980,086	50,979,896	90.48%
191	88.5%	230.105	1.93e-59	50,980,664	50,980,474	90.48%
191	88.5%	230.105	1.93e-59	50,981,286	50,981,096	90.48%
191	88.5%	230.105	1.93e-59	50,984,446	50,984,256	90.48%
191	88.5%	230.105	1.93e-59	50,987,200	50,987,010	90.48%
197	87.8%	230.105	1.93e-59	50,987,912	50,987,716	93.33%
191	88.5%	230.105	1.93e-59	50,987,950	50,987,760	90.48%
191	88.5%	230.105	1.93e-59	50,988,528	50,988,338	90.48%
191	88.5%	230.105	1.93e-59	50,989,150	50,988,960	90.48%
191	88.5%	230.105	1.93e-59	50,991,812	50,991,622	90.48%
191	88.5%	230.105	1.93e-59	50,994,190	50,994,000	90.48%
191	88.5%	230.105	1.93e-59	50,994,936	50,994,746	90.48%
191	88.5%	230.105	1.93e-59	50,995,514	50,995,324	90.48%
191	88.5%	230.105	1.93e-59	50,996,136	50,995,946	90.48%
196	87.9%	230.105	1.93e-59	50,997,800	50,997,605	93.81%
191	88.5%	230.105	1.93e-59	50,998,797	50,998,607	90.48%
191	88.5%	230.105	1.93e-59	51,001,175	51,000,985	90.48%
196	87.9%	230.105	1.93e-59	51,002,373	51,002,178	93.81%
191	88.5%	230.105	1.93e-59	51,003,371	51,003,181	90.48%
191	88.5%	230.105	1.93e-59	51,013,075	51,012,885	90.48%
191	88.5%	230.105	1.93e-59	51,016,635	51,016,445	90.48%
191	88.5%	230.105	1.93e-59	51,021,411	51,021,221	90.48%
197	87.8%	230.105	1.93e-59	51,030,067	51,029,871	93.33%
191	88.5%	230.105	1.93e-59	51,030,105	51,029,915	90.48%
191	88.5%	230.105	1.93e-59	51,030,683	51,030,493	90.48%
191	88.5%	230.105	1.93e-59	51,031,305	51,031,115	90.48%
196	87.9%	230.105	1.93e-59	51,032,969	51,032,774	93.81%
191	88.5%	230.105	1.93e-59	51,045,242	51,045,052	90.48%
191	88.5%	230.105	1.93e-59	51,048,436	51,048,246	90.48%
191	88.5%	230.105	1.93e-59	51,053,212	51,053,022	90.48%
197	87.8%	230.105	1.93e-59	51,066,854	51,066,658	93.33%
191	88.5%	230.105	1.93e-59	51,066,892	51,066,702	90.48%
191	88.5%	230.105	1.93e-59	51,067,470	51,067,280	90.48%
191	88.5%	230.105	1.93e-59	51,068,052	51,067,862	90.48%
196	87.9%	230.105	1.93e-59	51,069,756	51,069,561	93.81%
197	87.8%	230.105	1.93e-59	51,076,294	51,076,098	93.33%
191	88.5%	230.105	1.93e-59	51,076,332	51,076,142	90.48%
191	88.5%	230.105	1.93e-59	51,076,910	51,076,720	90.48%
191	88.5%	230.105	1.93e-59	51,077,532	51,077,342	90.48%
196	87.9%	230.105	1.93e-59	51,079,196	51,079,001	93.81%
191	88.5%	230.105	1.93e-59	51,080,776	51,080,586	90.48%
191	88.5%	230.105	1.93e-59	51,098,152	51,097,962	90.48%
191	88.5%	230.105	1.93e-59	51,100,965	51,100,775	90.48%
191	88.5%	230.105	1.93e-59	51,106,159	51,105,969	90.48%
191	88.5%	230.105	1.93e-59	51,106,201	51,106,011	90.48%
191	88.5%	230.105	1.93e-59	51,113,744	51,113,554	90.48%
196	87.9%	230.105	1.93e-59	51,120,286	51,120,091	93.81%
191	88.5%	230.105	1.93e-59	51,126,245	51,126,055	90.48%
197	87.8%	230.105	1.93e-59	51,134,759	51,134,563	93.33%
197	87.8%	230.105	1.93e-59	51,135,926	51,135,730	93.33%
191	88.5%	230.105	1.93e-59	51,139,094	51,138,904	90.48%
196	87.9%	230.105	1.93e-59	51,142,201	51,142,006	93.81%
191	88.5%	230.105	1.93e-59	51,143,695	51,143,505	90.48%
191	88.5%	230.105	1.93e-59	51,148,171	51,147,981	90.48%
191	88.5%	230.105	1.93e-59	51,155,447	51,155,257	90.48%
191	88.5%	230.105	1.93e-59	51,158,641	51,158,451	90.48%
197	87.8%	230.105	1.93e-59	51,167,507	51,167,311	93.33%
191	88.5%	230.105	1.93e-59	51,167,545	51,167,355	90.48%
191	88.5%	230.105	1.93e-59	51,168,123	51,167,933	90.48%
191	88.5%	230.105	1.93e-59	51,168,745	51,168,555	90.48%
196	87.9%	230.105	1.93e-59	51,170,409	51,170,214	93.81%
197	87.8%	230.105	1.93e-59	51,180,231	51,180,035	93.33%
191	88.5%	230.105	1.93e-59	51,180,269	51,180,079	90.48%
191	88.5%	230.105	1.93e-59	51,180,847	51,180,657	90.48%
191	88.5%	230.105	1.93e-59	51,181,469	51,181,279	90.48%
196	87.9%	230.105	1.93e-59	51,183,133	51,182,938	93.81%
191	88.5%	230.105	1.93e-59	51,205,684	51,205,494	90.48%
191	88.5%	230.105	1.93e-59	51,206,266	51,206,076	90.48%
191	88.5%	230.105	1.93e-59	51,215,696	51,215,506	90.48%
191	88.5%	230.105	1.93e-59	51,215,738	51,215,548	90.48%
191	88.5%	230.105	1.93e-59	51,223,322	51,223,132	90.48%
196	87.9%	230.105	1.93e-59	51,229,868	51,229,673	93.81%
191	88.5%	230.105	1.93e-59	51,239,568	51,239,378	90.48%
197	87.8%	230.105	1.93e-59	51,246,089	51,245,893	93.33%
197	87.8%	230.105	1.93e-59	51,247,256	51,247,060	93.33%
191	88.5%	230.105	1.93e-59	51,250,424	51,250,234	90.48%
196	87.9%	230.105	1.93e-59	51,253,533	51,253,338	93.81%
191	88.5%	230.105	1.93e-59	51,255,027	51,254,837	90.48%
196	87.9%	230.105	1.93e-59	51,259,305	51,259,110	93.81%
191	88.5%	230.105	1.93e-59	51,265,402	51,265,212	90.48%
197	87.8%	230.105	1.93e-59	51,267,554	51,267,358	93.33%
191	88.5%	230.105	1.93e-59	51,268,017	51,267,827	90.48%
197	87.8%	230.105	1.93e-59	51,268,063	51,267,867	93.33%
196	87.9%	230.105	1.93e-59	51,274,563	51,274,368	93.81%
197	87.8%	230.105	1.93e-59	51,287,444	51,287,248	93.33%
197	87.8%	230.105	1.93e-59	51,288,611	51,288,415	93.33%
191	88.5%	230.105	1.93e-59	51,291,779	51,291,589	90.48%
191	88.5%	230.105	1.93e-59	51,298,300	51,298,110	90.48%
191	88.5%	230.105	1.93e-59	51,300,250	51,300,060	90.48%
191	88.5%	230.105	1.93e-59	51,303,408	51,303,218	90.48%
196	87.9%	230.105	1.93e-59	51,308,976	51,308,781	93.81%
196	87.9%	230.105	1.93e-59	51,318,256	51,318,061	93.81%
191	88.5%	230.105	1.93e-59	51,328,608	51,328,418	90.48%
191	88.5%	230.105	1.93e-59	51,334,086	51,333,896	90.48%
191	88.5%	230.105	1.93e-59	51,338,538	51,338,348	90.48%
196	87.9%	230.105	1.93e-59	51,373,131	51,372,936	93.81%
191	88.5%	230.105	1.93e-59	51,398,877	51,398,687	90.48%
196	87.9%	230.105	1.93e-59	51,402,549	51,402,354	93.81%
196	87.9%	230.105	1.93e-59	51,403,875	51,403,680	93.81%
196	87.9%	230.105	1.93e-59	51,423,005	51,422,810	93.81%
197	87.8%	230.105	1.93e-59	51,425,612	51,425,416	93.33%
191	88.5%	230.105	1.93e-59	51,429,947	51,429,757	90.48%
196	87.9%	230.105	1.93e-59	51,433,056	51,432,861	93.81%
191	88.5%	230.105	1.93e-59	51,434,550	51,434,360	90.48%
196	87.9%	230.105	1.93e-59	51,438,870	51,438,675	93.81%
197	87.8%	230.105	1.93e-59	51,444,297	51,444,101	93.33%
191	88.5%	230.105	1.93e-59	51,444,760	51,444,570	90.48%
197	87.8%	230.105	1.93e-59	51,444,806	51,444,610	93.33%
197	87.8%	230.105	1.93e-59	51,459,845	51,459,649	93.33%
197	87.8%	230.105	1.93e-59	51,461,012	51,460,816	93.33%
191	88.5%	230.105	1.93e-59	51,464,180	51,463,990	90.48%
191	88.5%	230.105	1.93e-59	51,470,659	51,470,469	90.48%
191	88.5%	230.105	1.93e-59	51,472,609	51,472,419	90.48%
191	88.5%	230.105	1.93e-59	51,475,767	51,475,577	90.48%
196	87.9%	230.105	1.93e-59	51,481,335	51,481,140	93.81%
196	87.9%	230.105	1.93e-59	51,490,279	51,490,084	93.81%
191	88.5%	230.105	1.93e-59	51,496,925	51,496,735	90.48%
191	88.5%	230.105	1.93e-59	51,503,573	51,503,383	90.48%
191	88.5%	230.105	1.93e-59	51,508,025	51,507,835	90.48%
196	87.9%	230.105	1.93e-59	51,520,145	51,519,950	93.81%
191	88.5%	230.105	1.93e-59	51,546,160	51,545,970	90.48%
196	87.9%	230.105	1.93e-59	51,549,832	51,549,637	93.81%
196	87.9%	230.105	1.93e-59	51,551,074	51,550,879	93.81%
196	87.9%	230.105	1.93e-59	51,568,884	51,568,689	93.81%
197	87.8%	230.105	1.93e-59	51,571,491	51,571,295	93.33%
197	87.8%	230.105	1.93e-59	51,572,658	51,572,462	93.33%
191	88.5%	230.105	1.93e-59	51,580,429	51,580,239	90.48%
196	87.9%	230.105	1.93e-59	51,584,749	51,584,554	93.81%
191	88.5%	230.105	1.93e-59	51,590,803	51,590,613	90.48%
197	87.8%	230.105	1.93e-59	51,592,955	51,592,759	93.33%
191	88.5%	230.105	1.93e-59	51,593,418	51,593,228	90.48%
197	87.8%	230.105	1.93e-59	51,593,464	51,593,268	93.33%
191	88.5%	230.105	1.93e-59	51,596,662	51,596,472	90.48%
196	87.9%	230.105	1.93e-59	51,599,157	51,598,962	93.81%
191	88.5%	230.105	1.93e-59	51,605,252	51,605,062	90.48%
197	87.8%	230.105	1.93e-59	51,607,404	51,607,208	93.33%
191	88.5%	230.105	1.93e-59	51,607,867	51,607,677	90.48%
197	87.8%	230.105	1.93e-59	51,607,913	51,607,717	93.33%
196	87.9%	230.105	1.93e-59	51,614,413	51,614,218	93.81%
191	88.5%	230.105	1.93e-59	51,623,518	51,623,328	90.48%
191	88.5%	230.105	1.93e-59	51,630,039	51,629,849	90.48%
191	88.5%	230.105	1.93e-59	51,631,989	51,631,799	90.48%
191	88.5%	230.105	1.93e-59	51,635,147	51,634,957	90.48%
196	87.9%	230.105	1.93e-59	51,640,589	51,640,394	93.81%
191	88.5%	230.105	1.93e-59	51,649,067	51,648,877	90.48%
191	88.5%	230.105	1.93e-59	51,654,656	51,654,466	90.48%
191	88.5%	230.105	1.93e-59	51,664,397	51,664,207	90.48%
191	88.5%	230.105	1.93e-59	51,671,045	51,670,855	90.48%
196	87.9%	230.105	1.93e-59	51,677,119	51,676,924	93.81%
191	88.5%	230.105	1.93e-59	51,684,287	51,684,097	90.48%
191	88.5%	230.105	1.93e-59	51,694,494	51,694,304	90.48%
196	87.9%	230.105	1.93e-59	51,696,198	51,696,003	93.81%
191	88.5%	230.105	1.93e-59	51,707,946	51,707,756	90.48%
196	87.9%	230.105	1.93e-59	51,713,388	51,713,193	93.81%
196	87.9%	230.105	1.93e-59	51,722,626	51,722,431	93.81%
191	88.5%	230.105	1.93e-59	51,726,896	51,726,706	90.48%
191	88.5%	230.105	1.93e-59	51,732,485	51,732,295	90.48%
194	88.1%	230.105	1.93e-59	51,742,226	51,742,033	91.43%
191	88.5%	230.105	1.93e-59	51,748,874	51,748,684	90.48%
196	87.9%	230.105	1.93e-59	51,754,906	51,754,711	93.81%
196	87.9%	230.105	1.93e-59	51,776,654	51,776,459	93.81%
191	88.5%	230.105	1.93e-59	51,818,180	51,817,990	90.48%
196	87.9%	230.105	1.93e-59	51,821,852	51,821,657	93.81%
196	87.9%	230.105	1.93e-59	51,823,178	51,822,983	93.81%
196	87.9%	230.105	1.93e-59	51,834,654	51,834,459	93.81%
191	88.5%	230.105	1.93e-59	51,841,650	51,841,460	90.48%
191	88.5%	230.105	1.93e-59	51,854,655	51,854,465	90.48%
196	87.9%	230.105	1.93e-59	51,858,327	51,858,132	93.81%
196	87.9%	230.105	1.93e-59	51,859,653	51,859,458	93.81%
191	88.5%	230.105	1.93e-59	51,873,729	51,873,539	90.48%
196	87.9%	230.105	1.93e-59	51,890,406	51,890,211	93.81%
196	87.9%	230.105	1.93e-59	51,891,732	51,891,537	93.81%
196	87.9%	230.105	1.93e-59	51,903,208	51,903,013	93.81%
191	88.5%	230.105	1.93e-59	51,910,204	51,910,014	90.48%
191	88.5%	230.105	1.93e-59	51,915,589	51,915,399	90.48%
191	88.5%	230.105	1.93e-59	51,921,178	51,920,988	90.48%
196	87.9%	230.105	1.93e-59	51,931,188	51,930,993	93.81%
196	87.9%	230.105	1.93e-59	51,936,000	51,935,805	93.81%
196	87.9%	230.105	1.93e-59	51,937,326	51,937,131	93.81%
191	88.5%	230.105	1.93e-59	51,946,179	51,945,989	90.48%
191	88.5%	230.105	1.93e-59	51,950,631	51,950,441	90.48%
196	87.9%	230.105	1.93e-59	51,952,253	51,952,058	93.81%
191	88.5%	230.105	1.93e-59	51,966,007	51,965,817	90.48%
196	87.9%	230.105	1.93e-59	51,969,679	51,969,484	93.81%
196	87.9%	230.105	1.93e-59	51,971,005	51,970,810	93.81%
196	87.9%	230.105	1.93e-59	51,982,481	51,982,286	93.81%
191	88.5%	230.105	1.93e-59	51,989,477	51,989,287	90.48%
191	88.5%	230.105	1.93e-59	52,002,482	52,002,292	90.48%
196	87.9%	230.105	1.93e-59	52,006,154	52,005,959	93.81%
191	88.5%	230.105	1.93e-59	52,021,557	52,021,367	90.48%
190	88.5%	230.105	1.93e-59	52,035,311	52,035,122	90.48%
196	87.9%	230.105	1.93e-59	52,038,233	52,038,038	93.81%
196	87.9%	230.105	1.93e-59	52,039,559	52,039,364	93.81%
196	87.9%	230.105	1.93e-59	52,051,035	52,050,840	93.81%
191	88.5%	230.105	1.93e-59	52,058,031	52,057,841	90.48%
191	88.5%	230.105	1.93e-59	52,063,416	52,063,226	90.48%
191	88.5%	230.105	1.93e-59	52,069,005	52,068,815	90.48%
196	87.9%	230.105	1.93e-59	52,079,015	52,078,820	93.81%
196	87.9%	230.105	1.93e-59	52,083,827	52,083,632	93.81%
196	87.9%	230.105	1.93e-59	52,085,153	52,084,958	93.81%
191	88.5%	230.105	1.93e-59	52,094,006	52,093,816	90.48%
191	88.5%	230.105	1.93e-59	52,098,458	52,098,268	90.48%
196	87.9%	230.105	1.93e-59	52,100,080	52,099,885	93.81%
196	87.9%	230.105	1.93e-59	52,110,830	52,110,635	93.81%
191	88.5%	230.105	1.93e-59	54,872,783	54,872,593	90.48%
191	88.5%	230.105	1.93e-59	54,874,110	54,873,920	90.48%
191	88.5%	230.105	1.93e-59	54,876,233	54,876,043	90.48%
191	88.5%	230.105	1.93e-59	54,877,560	54,877,370	90.48%
191	88.5%	230.105	1.93e-59	54,890,802	54,890,612	90.48%
191	88.5%	230.105	1.93e-59	54,892,174	54,891,984	90.48%
196	87.9%	230.105	1.93e-59	54,893,534	54,893,339	93.81%
200	87.5%	230.105	1.93e-59	54,902,094	54,901,895	94.29%
191	88.5%	230.105	1.93e-59	54,904,941	54,904,751	90.48%
191	88.5%	230.105	1.93e-59	54,906,229	54,906,039	90.48%
191	88.5%	230.105	1.93e-59	54,906,849	54,906,659	90.48%
197	87.8%	230.105	1.93e-59	54,908,464	54,908,268	93.33%
191	88.5%	230.105	1.93e-59	54,909,505	54,909,315	90.48%
196	87.9%	230.105	1.93e-59	54,913,661	54,913,466	93.81%
191	88.5%	230.105	1.93e-59	54,927,186	54,926,996	90.48%
191	88.5%	230.105	1.93e-59	54,928,052	54,927,862	90.48%
191	88.5%	230.105	1.93e-59	54,948,151	54,947,961	90.48%
191	88.5%	230.105	1.93e-59	54,952,385	54,952,195	90.48%
196	87.9%	230.105	1.93e-59	54,965,117	54,964,922	93.81%
191	88.5%	230.105	1.93e-59	54,966,073	54,965,883	90.48%
196	87.9%	230.105	1.93e-59	54,967,099	54,966,904	93.81%
200	87.5%	230.105	1.93e-59	54,968,427	54,968,228	94.29%
191	88.5%	230.105	1.93e-59	54,975,223	54,975,033	90.48%
193	88.1%	228.258	6.94e-59	49,648,876	49,648,684	91.43%
193	88.1%	228.258	6.94e-59	49,652,867	49,652,675	91.43%
193	88.1%	228.258	6.94e-59	49,653,531	49,653,339	91.43%
193	88.1%	228.258	6.94e-59	49,654,897	49,654,705	91.43%
184	89.1%	228.258	6.94e-59	49,656,997	49,656,814	87.14%
193	88.1%	228.258	6.94e-59	49,659,693	49,659,501	91.43%
193	88.1%	228.258	6.94e-59	49,660,315	49,660,123	91.43%
196	87.8%	228.258	6.94e-59	49,661,675	49,661,480	92.86%
193	88.1%	228.258	6.94e-59	49,662,758	49,662,566	91.43%
193	88.1%	228.258	6.94e-59	49,664,449	49,664,257	91.43%
193	88.1%	228.258	6.94e-59	49,668,577	49,668,385	91.43%
201	87.2%	228.258	6.94e-59	49,669,441	49,669,241	96.19%
193	88.1%	228.258	6.94e-59	49,671,153	49,670,961	91.43%
192	88.1%	228.258	6.94e-59	49,671,434	49,671,243	91.43%
193	88.1%	228.258	6.94e-59	49,673,737	49,673,545	91.43%
193	88.1%	228.258	6.94e-59	49,673,821	49,673,629	91.43%
193	88.1%	228.258	6.94e-59	49,673,863	49,673,671	91.43%
193	88.1%	228.258	6.94e-59	49,674,535	49,674,343	91.43%
193	88.1%	228.258	6.94e-59	49,676,428	49,676,236	91.43%
193	88.1%	228.258	6.94e-59	49,678,549	49,678,357	91.43%
193	88.1%	228.258	6.94e-59	49,678,959	49,678,767	91.43%
193	88.1%	228.258	6.94e-59	49,680,329	49,680,137	91.43%
193	88.1%	228.258	6.94e-59	49,680,371	49,680,179	91.43%
193	88.1%	228.258	6.94e-59	49,682,073	49,681,881	91.43%
193	88.1%	228.258	6.94e-59	49,682,157	49,681,965	91.43%
193	88.1%	228.258	6.94e-59	49,684,694	49,684,502	91.43%
193	88.1%	228.258	6.94e-59	49,684,988	49,684,796	91.43%
193	88.1%	228.258	6.94e-59	49,693,205	49,693,013	91.43%
193	88.1%	228.258	6.94e-59	49,695,943	49,695,751	91.43%
193	88.1%	228.258	6.94e-59	49,698,677	49,698,485	91.43%
193	88.1%	228.258	6.94e-59	49,699,916	49,699,724	91.43%
193	88.1%	228.258	6.94e-59	49,704,915	49,704,723	91.43%
193	88.1%	228.258	6.94e-59	50,437,050	50,436,858	91.43%
193	88.1%	228.258	6.94e-59	50,437,966	50,437,774	91.43%
193	88.1%	228.258	6.94e-59	50,441,204	50,441,012	91.43%
193	88.1%	228.258	6.94e-59	50,442,120	50,441,928	91.43%
193	88.1%	228.258	6.94e-59	50,447,632	50,447,440	91.43%
193	88.1%	228.258	6.94e-59	50,448,128	50,447,936	91.43%
193	88.1%	228.258	6.94e-59	50,451,527	50,451,335	91.43%
193	88.1%	228.258	6.94e-59	50,452,653	50,452,461	91.43%
193	88.1%	228.258	6.94e-59	50,452,695	50,452,503	91.43%
193	88.1%	228.258	6.94e-59	50,455,225	50,455,033	91.43%
193	88.1%	228.258	6.94e-59	50,455,267	50,455,075	91.43%
193	88.1%	228.258	6.94e-59	50,455,393	50,455,201	91.43%
193	88.1%	228.258	6.94e-59	50,455,435	50,455,243	91.43%
193	88.1%	228.258	6.94e-59	50,457,301	50,457,109	91.43%
193	88.1%	228.258	6.94e-59	50,459,417	50,459,225	91.43%
193	88.1%	228.258	6.94e-59	50,462,073	50,461,881	91.43%
193	88.1%	228.258	6.94e-59	50,465,857	50,465,665	91.43%
193	88.1%	228.258	6.94e-59	50,466,773	50,466,581	91.43%
193	88.1%	228.258	6.94e-59	50,466,941	50,466,749	91.43%
193	88.1%	228.258	6.94e-59	50,467,067	50,466,875	91.43%
192	88.1%	228.258	6.94e-59	50,467,856	50,467,665	91.43%
192	88.1%	228.258	6.94e-59	50,469,557	50,469,366	91.43%
193	88.1%	228.258	6.94e-59	50,470,179	50,469,987	91.43%
193	88.1%	228.258	6.94e-59	50,471,297	50,471,105	91.43%
193	88.1%	228.258	6.94e-59	50,471,381	50,471,189	91.43%
193	88.1%	228.258	6.94e-59	50,473,919	50,473,727	91.43%
193	88.1%	228.258	6.94e-59	50,474,003	50,473,811	91.43%
193	88.1%	228.258	6.94e-59	50,476,396	50,476,204	91.43%
193	88.1%	228.258	6.94e-59	50,477,967	50,477,775	91.43%
193	88.1%	228.258	6.94e-59	50,482,358	50,482,166	91.43%
193	88.1%	228.258	6.94e-59	50,482,854	50,482,662	91.43%
193	88.1%	228.258	6.94e-59	50,486,253	50,486,061	91.43%
193	88.1%	228.258	6.94e-59	50,487,421	50,487,229	91.43%
193	88.1%	228.258	6.94e-59	50,490,943	50,490,751	91.43%
193	88.1%	228.258	6.94e-59	50,493,144	50,492,952	91.43%
193	88.1%	228.258	6.94e-59	50,493,228	50,493,036	91.43%
[truncated: 13,005 more rows]

## Sheet: CHM13 T2T v2.0 HSA8
Megablast CHM13 T2T v2.0
Query: HSat1A clone (210 bp)
Geneious Custom BLAST Database: CP068270.2
2 search hits
Length	% Pairwise Identity	Bit-Score	E Value	Hit end	Hit start	Query coverage
186	84.7%	185.785	3.20e-46	43,516,187	43,516,372	89.52%
193	81.2%	150.699	1.17e-35	43,516,143	43,516,335	91.43%

## Sheet: CHM13 T2T v2.0 HSA13
Megablast CHM13 T2T v2.0
Query: HSat1A clone (210 bp)
Geneious Custom BLAST Database: CP068265.2
9958 search hits
Length	% Pairwise Identity	Bit-Score	E Value	Hit end	Hit start	Query coverage
204	100.0%	377.837	3.84e-104	13,977,800	13,978,003	97.14%
204	100.0%	377.837	3.84e-104	14,095,076	14,095,279	97.14%
204	100.0%	377.837	3.84e-104	14,203,129	14,203,332	97.14%
204	100.0%	377.837	3.84e-104	14,233,782	14,233,985	97.14%
204	100.0%	377.837	3.84e-104	14,285,878	14,286,081	97.14%
204	100.0%	377.837	3.84e-104	14,343,381	14,343,584	97.14%
204	100.0%	377.837	3.84e-104	14,507,802	14,508,005	97.14%
204	100.0%	377.837	3.84e-104	14,529,485	14,529,688	97.14%
204	100.0%	377.837	3.84e-104	14,533,042	14,533,245	97.14%
204	100.0%	377.837	3.84e-104	14,852,034	14,852,237	97.14%
204	100.0%	377.837	3.84e-104	14,880,044	14,880,247	97.14%
204	100.0%	377.837	3.84e-104	14,961,057	14,961,260	97.14%
204	100.0%	377.837	3.84e-104	14,989,067	14,989,270	97.14%
204	100.0%	377.837	3.84e-104	15,165,923	15,166,126	97.14%
204	100.0%	377.837	3.84e-104	15,201,754	15,201,957	97.14%
204	100.0%	377.837	3.84e-104	15,221,052	15,221,255	97.14%
204	100.0%	377.837	3.84e-104	15,239,306	15,239,509	97.14%
204	100.0%	377.837	3.84e-104	15,274,266	15,274,469	97.14%
204	100.0%	377.837	3.84e-104	15,299,068	15,299,271	97.14%
204	100.0%	377.837	3.84e-104	15,307,478	15,307,681	97.14%
204	100.0%	377.837	3.84e-104	15,315,888	15,316,091	97.14%
204	100.0%	377.837	3.84e-104	15,377,623	15,377,826	97.14%
204	100.0%	377.837	3.84e-104	15,389,738	15,389,941	97.14%
204	100.0%	377.837	3.84e-104	15,400,793	15,400,996	97.14%
204	100.0%	377.837	3.84e-104	15,414,248	15,414,451	97.14%
204	100.0%	377.837	3.84e-104	15,456,664	15,456,867	97.14%
204	100.0%	377.837	3.84e-104	15,480,018	15,480,221	97.14%
204	100.0%	377.837	3.84e-104	15,486,338	15,486,541	97.14%
204	100.0%	377.837	3.84e-104	15,535,927	15,536,130	97.14%
204	100.0%	377.837	3.84e-104	15,542,792	15,542,995	97.14%
204	99.5%	372.297	1.79e-102	13,971,935	13,972,138	97.14%
204	99.5%	372.297	1.79e-102	14,006,667	14,006,870	97.14%
204	99.5%	372.297	1.79e-102	14,048,882	14,049,085	97.14%
204	99.5%	372.297	1.79e-102	14,082,557	14,082,760	97.14%
204	99.5%	372.297	1.79e-102	14,105,835	14,106,038	97.14%
204	99.5%	372.297	1.79e-102	14,135,672	14,135,875	97.14%
204	99.5%	372.297	1.79e-102	14,153,588	14,153,791	97.14%
204	99.5%	372.297	1.79e-102	14,174,064	14,174,267	97.14%
204	99.5%	372.297	1.79e-102	14,194,633	14,194,836	97.14%
204	99.5%	372.297	1.79e-102	14,204,717	14,204,920	97.14%
204	99.5%	372.297	1.79e-102	14,225,286	14,225,489	97.14%
204	99.5%	372.297	1.79e-102	14,243,247	14,243,450	97.14%
204	99.5%	372.297	1.79e-102	14,247,049	14,247,252	97.14%
204	99.5%	372.297	1.79e-102	14,273,359	14,273,562	97.14%
204	99.5%	372.297	1.79e-102	14,296,054	14,296,257	97.14%
204	99.5%	372.297	1.79e-102	14,330,862	14,331,065	97.14%
204	99.5%	372.297	1.79e-102	14,354,142	14,354,345	97.14%
204	99.5%	372.297	1.79e-102	14,359,666	14,359,869	97.14%
204	99.5%	372.297	1.79e-102	14,370,425	14,370,628	97.14%
204	99.5%	372.297	1.79e-102	14,373,437	14,373,640	97.14%
204	99.5%	372.297	1.79e-102	14,429,513	14,429,716	97.14%
204	99.5%	372.297	1.79e-102	14,499,264	14,499,467	97.14%
204	99.5%	372.297	1.79e-102	14,516,966	14,517,169	97.14%
204	99.5%	372.297	1.79e-102	14,543,801	14,544,004	97.14%
204	99.5%	372.297	1.79e-102	14,546,814	14,547,017	97.14%
204	99.5%	372.297	1.79e-102	14,611,390	14,611,593	97.14%
204	99.5%	372.297	1.79e-102	14,624,448	14,624,651	97.14%
204	99.5%	372.297	1.79e-102	14,651,330	14,651,533	97.14%
204	99.5%	372.297	1.79e-102	14,677,128	14,677,331	97.14%
204	99.5%	372.297	1.79e-102	14,696,484	14,696,687	97.14%
204	99.5%	372.297	1.79e-102	14,720,353	14,720,556	97.14%
204	99.5%	372.297	1.79e-102	14,762,319	14,762,522	97.14%
204	99.5%	372.297	1.79e-102	14,793,528	14,793,731	97.14%
204	99.5%	372.297	1.79e-102	14,797,002	14,797,205	97.14%
204	99.5%	372.297	1.79e-102	14,843,496	14,843,699	97.14%
204	99.5%	372.297	1.79e-102	14,867,525	14,867,728	97.14%
204	99.5%	372.297	1.79e-102	14,893,819	14,894,022	97.14%
204	99.5%	372.297	1.79e-102	14,899,343	14,899,546	97.14%
204	99.5%	372.297	1.79e-102	14,917,437	14,917,640	97.14%
204	99.5%	372.297	1.79e-102	14,922,961	14,923,164	97.14%
204	99.5%	372.297	1.79e-102	14,950,675	14,950,878	97.14%
204	99.5%	372.297	1.79e-102	14,976,548	14,976,751	97.14%
204	99.5%	372.297	1.79e-102	15,002,842	15,003,045	97.14%
204	99.5%	372.297	1.79e-102	15,008,366	15,008,569	97.14%
204	99.5%	372.297	1.79e-102	15,022,223	15,022,426	97.14%
204	99.5%	372.297	1.79e-102	15,038,432	15,038,635	97.14%
204	99.5%	372.297	1.79e-102	15,151,482	15,151,685	97.14%
204	99.5%	372.297	1.79e-102	15,160,398	15,160,601	97.14%
204	99.5%	372.297	1.79e-102	15,215,527	15,215,730	97.14%
204	99.5%	372.297	1.79e-102	15,233,781	15,233,984	97.14%
204	99.5%	372.297	1.79e-102	15,294,800	15,295,003	97.14%
204	99.5%	372.297	1.79e-102	15,344,387	15,344,590	97.14%
204	99.5%	372.297	1.79e-102	15,350,411	15,350,614	97.14%
204	99.5%	372.297	1.79e-102	15,381,975	15,382,178	97.14%
204	99.5%	372.297	1.79e-102	15,425,965	15,426,168	97.14%
204	99.5%	372.297	1.79e-102	15,439,757	15,439,960	97.14%
204	99.5%	372.297	1.79e-102	15,453,651	15,453,854	97.14%
204	99.5%	372.297	1.79e-102	15,475,792	15,475,995	97.14%
204	99.5%	372.297	1.79e-102	15,497,408	15,497,611	97.14%
204	99.5%	372.297	1.79e-102	15,499,792	15,499,995	97.14%
204	99.5%	372.297	1.79e-102	15,507,555	15,507,758	97.14%
204	99.5%	372.297	1.79e-102	15,521,008	15,521,211	97.14%
204	99.5%	372.297	1.79e-102	15,534,461	15,534,664	97.14%
204	99.5%	372.297	1.79e-102	15,541,326	15,541,529	97.14%
204	99.0%	366.757	8.32e-101	13,950,765	13,950,968	97.14%
204	99.0%	366.757	8.32e-101	13,990,895	13,991,098	97.14%
204	99.0%	366.757	8.32e-101	14,032,507	14,032,710	97.14%
204	99.0%	366.757	8.32e-101	14,102,824	14,103,027	97.14%
204	99.0%	366.757	8.32e-101	14,115,627	14,115,830	97.14%
204	99.0%	366.757	8.32e-101	14,127,263	14,127,466	97.14%
204	99.0%	366.757	8.32e-101	14,197,646	14,197,849	97.14%
204	99.0%	366.757	8.32e-101	14,228,299	14,228,502	97.14%
204	99.0%	366.757	8.32e-101	14,293,626	14,293,829	97.14%
204	99.0%	366.757	8.32e-101	14,308,107	14,308,310	97.14%
204	99.0%	366.757	8.32e-101	14,351,129	14,351,332	97.14%
204	99.0%	366.757	8.32e-101	14,388,500	14,388,703	97.14%
204	99.0%	366.757	8.32e-101	14,407,478	14,407,681	97.14%
204	99.0%	366.757	8.32e-101	14,415,897	14,416,100	97.14%
204	99.0%	366.757	8.32e-101	14,455,353	14,455,556	97.14%
204	99.0%	366.757	8.32e-101	14,540,790	14,540,993	97.14%
204	99.0%	366.757	8.32e-101	14,579,700	14,579,903	97.14%
204	99.0%	366.757	8.32e-101	14,595,020	14,595,223	97.14%
204	99.0%	366.757	8.32e-101	14,746,151	14,746,354	97.14%
204	99.0%	366.757	8.32e-101	14,846,509	14,846,712	97.14%
204	99.0%	366.757	8.32e-101	14,887,792	14,887,995	97.14%
204	99.0%	366.757	8.32e-101	14,890,805	14,891,008	97.14%
204	99.0%	366.757	8.32e-101	14,907,091	14,907,294	97.14%
204	99.0%	366.757	8.32e-101	14,911,410	14,911,613	97.14%
204	99.0%	366.757	8.32e-101	14,914,423	14,914,626	97.14%
204	99.0%	366.757	8.32e-101	14,930,709	14,930,912	97.14%
204	99.0%	366.757	8.32e-101	14,936,818	14,937,021	97.14%
204	99.0%	366.757	8.32e-101	14,944,566	14,944,769	97.14%
204	99.0%	366.757	8.32e-101	14,958,423	14,958,626	97.14%
204	99.0%	366.757	8.32e-101	14,996,815	14,997,018	97.14%
204	99.0%	366.757	8.32e-101	14,999,828	15,000,031	97.14%
204	99.0%	366.757	8.32e-101	15,016,114	15,016,317	97.14%
204	99.0%	366.757	8.32e-101	15,032,323	15,032,526	97.14%
204	99.0%	366.757	8.32e-101	15,046,180	15,046,383	97.14%
204	99.0%	366.757	8.32e-101	15,049,191	15,049,394	97.14%
204	99.0%	366.757	8.32e-101	15,064,255	15,064,458	97.14%
204	99.0%	366.757	8.32e-101	15,079,614	15,079,817	97.14%
204	99.0%	366.757	8.32e-101	15,116,022	15,116,225	97.14%
204	99.0%	366.757	8.32e-101	15,124,441	15,124,644	97.14%
204	99.0%	366.757	8.32e-101	15,135,573	15,135,776	97.14%
204	99.0%	366.757	8.32e-101	15,181,164	15,181,367	97.14%
204	99.0%	366.757	8.32e-101	15,184,177	15,184,380	97.14%
204	99.0%	366.757	8.32e-101	15,190,371	15,190,574	97.14%
204	99.0%	366.757	8.32e-101	15,209,501	15,209,704	97.14%
204	99.0%	366.757	8.32e-101	15,212,514	15,212,717	97.14%
204	99.0%	366.757	8.32e-101	15,227,755	15,227,958	97.14%
204	99.0%	366.757	8.32e-101	15,230,768	15,230,971	97.14%
204	99.0%	366.757	8.32e-101	15,247,052	15,247,255	97.14%
204	99.0%	366.757	8.32e-101	15,265,430	15,265,633	97.14%
204	99.0%	366.757	8.32e-101	15,287,037	15,287,240	97.14%
204	99.0%	366.757	8.32e-101	15,327,335	15,327,538	97.14%
204	99.0%	366.757	8.32e-101	15,338,361	15,338,564	97.14%
204	99.0%	366.757	8.32e-101	15,341,374	15,341,577	97.14%
204	99.0%	366.757	8.32e-101	15,347,398	15,347,601	97.14%
204	99.0%	366.757	8.32e-101	15,368,788	15,368,991	97.14%
204	99.0%	366.757	8.32e-101	15,398,158	15,398,361	97.14%
204	99.0%	366.757	8.32e-101	15,403,178	15,403,381	97.14%
204	99.0%	366.757	8.32e-101	15,406,485	15,406,688	97.14%
204	99.0%	366.757	8.32e-101	15,422,952	15,423,155	97.14%
204	99.0%	366.757	8.32e-101	15,434,375	15,434,578	97.14%
204	99.0%	366.757	8.32e-101	15,444,025	15,444,228	97.14%
204	99.0%	366.757	8.32e-101	15,465,074	15,465,277	97.14%
204	99.0%	366.757	8.32e-101	15,468,364	15,468,567	97.14%
204	99.0%	366.757	8.32e-101	15,470,393	15,470,596	97.14%
204	99.0%	366.757	8.32e-101	15,483,325	15,483,528	97.14%
204	99.0%	366.757	8.32e-101	15,492,009	15,492,212	97.14%
204	99.0%	366.757	8.32e-101	15,502,156	15,502,359	97.14%
204	99.0%	366.757	8.32e-101	15,515,609	15,515,812	97.14%
204	99.0%	366.757	8.32e-101	15,529,062	15,529,265	97.14%
204	98.5%	361.217	3.87e-99	13,947,752	13,947,955	97.14%
204	98.5%	361.217	3.87e-99	13,961,517	13,961,720	97.14%
204	98.5%	361.217	3.87e-99	13,987,882	13,988,085	97.14%
204	98.5%	361.217	3.87e-99	13,998,009	13,998,212	97.14%
204	98.5%	361.217	3.87e-99	14,016,174	14,016,377	97.14%
204	98.5%	361.217	3.87e-99	14,029,033	14,029,236	97.14%
204	98.5%	361.217	3.87e-99	14,045,408	14,045,611	97.14%
204	98.5%	361.217	3.87e-99	14,145,179	14,145,382	97.14%
204	98.5%	361.217	3.87e-99	14,170,590	14,170,793	97.14%
204	98.5%	361.217	3.87e-99	14,299,065	14,299,268	97.14%
204	98.5%	361.217	3.87e-99	14,376,448	14,376,651	97.14%
204	98.5%	361.217	3.87e-99	14,419,204	14,419,407	97.14%
204	98.5%	361.217	3.87e-99	14,421,568	14,421,771	97.14%
204	98.5%	361.217	3.87e-99	14,439,020	14,439,223	97.14%
204	98.5%	361.217	3.87e-99	14,451,879	14,452,082	97.14%
204	98.5%	361.217	3.87e-99	14,502,277	14,502,480	97.14%
204	98.5%	361.217	3.87e-99	14,570,648	14,570,851	97.14%
204	98.5%	361.217	3.87e-99	14,588,240	14,588,443	97.14%
204	98.5%	361.217	3.87e-99	14,607,916	14,608,119	97.14%
204	98.5%	361.217	3.87e-99	14,614,403	14,614,606	97.14%
204	98.5%	361.217	3.87e-99	14,620,974	14,621,177	97.14%
204	98.5%	361.217	3.87e-99	14,627,461	14,627,664	97.14%
204	98.5%	361.217	3.87e-99	14,643,549	14,643,752	97.14%
204	98.5%	361.217	3.87e-99	14,660,837	14,661,040	97.14%
204	98.5%	361.217	3.87e-99	14,673,696	14,673,899	97.14%
204	98.5%	361.217	3.87e-99	14,693,052	14,693,255	97.14%
204	98.5%	361.217	3.87e-99	14,712,572	14,712,775	97.14%
204	98.5%	361.217	3.87e-99	14,729,860	14,730,063	97.14%
204	98.5%	361.217	3.87e-99	14,742,719	14,742,922	97.14%
204	98.5%	361.217	3.87e-99	14,758,845	14,759,048	97.14%
204	98.5%	361.217	3.87e-99	14,790,054	14,790,257	97.14%
204	98.5%	361.217	3.87e-99	14,816,681	14,816,884	97.14%
204	98.5%	361.217	3.87e-99	14,820,155	14,820,358	97.14%
204	98.5%	361.217	3.87e-99	14,857,430	14,857,633	97.14%
204	98.5%	361.217	3.87e-99	14,966,453	14,966,656	97.14%
204	98.5%	361.217	3.87e-99	15,052,203	15,052,406	97.14%
204	98.5%	361.217	3.87e-99	15,127,748	15,127,951	97.14%
204	98.5%	361.217	3.87e-99	15,148,469	15,148,672	97.14%
204	98.5%	361.217	3.87e-99	15,157,385	15,157,588	97.14%
204	98.5%	361.217	3.87e-99	15,196,230	15,196,433	97.14%
204	98.5%	361.217	3.87e-99	15,250,062	15,250,265	97.14%
204	98.5%	361.217	3.87e-99	15,283,730	15,283,933	97.14%
204	98.5%	361.217	3.87e-99	15,289,401	15,289,604	97.14%
204	98.5%	361.217	3.87e-99	15,319,195	15,319,398	97.14%
204	98.5%	361.217	3.87e-99	15,321,559	15,321,762	97.14%
204	98.5%	361.217	3.87e-99	15,330,642	15,330,845	97.14%
204	98.5%	361.217	3.87e-99	15,333,006	15,333,209	97.14%
204	98.5%	361.217	3.87e-99	15,335,348	15,335,551	97.14%
204	98.5%	361.217	3.87e-99	15,353,421	15,353,624	97.14%
204	98.5%	361.217	3.87e-99	15,384,339	15,384,542	97.14%
204	98.5%	361.217	3.87e-99	15,408,849	15,409,052	97.14%
204	98.5%	361.217	3.87e-99	15,419,645	15,419,848	97.14%
204	98.5%	361.217	3.87e-99	15,450,344	15,450,547	97.14%
204	98.5%	361.217	3.87e-99	15,489,645	15,489,848	97.14%
204	98.0%	355.677	1.80e-97	13,955,197	13,955,400	97.14%
204	98.0%	355.677	1.80e-97	14,004,578	14,004,781	97.14%
204	98.0%	355.677	1.80e-97	14,009,974	14,010,177	97.14%
204	98.0%	355.677	1.80e-97	14,026,020	14,026,223	97.14%
204	98.0%	355.677	1.80e-97	14,069,462	14,069,665	97.14%
204	98.0%	355.677	1.80e-97	14,079,083	14,079,286	97.14%
204	98.0%	355.677	1.80e-97	14,108,847	14,109,050	97.14%
204	98.0%	355.677	1.80e-97	14,112,153	14,112,356	97.14%
204	98.0%	355.677	1.80e-97	14,121,063	14,121,266	97.14%
204	98.0%	355.677	1.80e-97	14,133,583	14,133,786	97.14%
204	98.0%	355.677	1.80e-97	14,138,979	14,139,182	97.14%
204	98.0%	355.677	1.80e-97	14,151,499	14,151,702	97.14%
204	98.0%	355.677	1.80e-97	14,167,577	14,167,780	97.14%
204	98.0%	355.677	1.80e-97	14,191,326	14,191,529	97.14%
204	98.0%	355.677	1.80e-97	14,221,979	14,222,182	97.14%
204	98.0%	355.677	1.80e-97	14,263,264	14,263,467	97.14%
204	98.0%	355.677	1.80e-97	14,317,744	14,317,947	97.14%
204	98.0%	355.677	1.80e-97	14,367,414	14,367,617	97.14%
204	98.0%	355.677	1.80e-97	14,379,461	14,379,664	97.14%
204	98.0%	355.677	1.80e-97	14,391,807	14,392,010	97.14%
204	98.0%	355.677	1.80e-97	14,398,136	14,398,339	97.14%
204	98.0%	355.677	1.80e-97	14,404,466	14,404,669	97.14%
204	98.0%	355.677	1.80e-97	14,410,785	14,410,988	97.14%
204	98.0%	355.677	1.80e-97	14,427,424	14,427,627	97.14%
204	98.0%	355.677	1.80e-97	14,432,820	14,433,023	97.14%
204	98.0%	355.677	1.80e-97	14,472,615	14,472,818	97.14%
204	98.0%	355.677	1.80e-97	14,475,922	14,476,125	97.14%
204	98.0%	355.677	1.80e-97	14,489,627	14,489,830	97.14%
204	98.0%	355.677	1.80e-97	14,492,934	14,493,137	97.14%
204	98.0%	355.677	1.80e-97	14,513,492	14,513,695	97.14%
204	98.0%	355.677	1.80e-97	14,552,715	14,552,918	97.14%
204	98.0%	355.677	1.80e-97	14,554,976	14,555,179	97.14%
204	98.0%	355.677	1.80e-97	14,561,306	14,561,509	97.14%
204	98.0%	355.677	1.80e-97	14,567,636	14,567,839	97.14%
204	98.0%	355.677	1.80e-97	14,591,546	14,591,749	97.14%
204	98.0%	355.677	1.80e-97	14,637,349	14,637,552	97.14%
204	98.0%	355.677	1.80e-97	14,649,492	14,649,695	97.14%
204	98.0%	355.677	1.80e-97	14,654,637	14,654,840	97.14%
204	98.0%	355.677	1.80e-97	14,670,683	14,670,886	97.14%
204	98.0%	355.677	1.80e-97	14,690,039	14,690,242	97.14%
204	98.0%	355.677	1.80e-97	14,706,372	14,706,575	97.14%
204	98.0%	355.677	1.80e-97	14,718,515	14,718,718	97.14%
204	98.0%	355.677	1.80e-97	14,723,660	14,723,863	97.14%
204	98.0%	355.677	1.80e-97	14,739,706	14,739,909	97.14%
204	98.0%	355.677	1.80e-97	14,783,734	14,783,937	97.14%
204	98.0%	355.677	1.80e-97	14,787,041	14,787,244	97.14%
204	98.0%	355.677	1.80e-97	14,810,361	14,810,564	97.14%
204	98.0%	355.677	1.80e-97	14,813,668	14,813,871	97.14%
204	98.0%	355.677	1.80e-97	14,833,859	14,834,062	97.14%
204	98.0%	355.677	1.80e-97	14,837,166	14,837,369	97.14%
204	98.0%	355.677	1.80e-97	15,055,216	15,055,419	97.14%
204	98.0%	355.677	1.80e-97	15,067,562	15,067,765	97.14%
204	98.0%	355.677	1.80e-97	15,070,575	15,070,778	97.14%
204	98.0%	355.677	1.80e-97	15,082,921	15,083,124	97.14%
204	98.0%	355.677	1.80e-97	15,089,251	15,089,454	97.14%
204	98.0%	355.677	1.80e-97	15,100,352	15,100,555	97.14%
204	98.0%	355.677	1.80e-97	15,113,010	15,113,213	97.14%
204	98.0%	355.677	1.80e-97	15,119,329	15,119,532	97.14%
204	98.0%	355.677	1.80e-97	15,132,099	15,132,302	97.14%
204	98.0%	355.677	1.80e-97	15,177,690	15,177,893	97.14%
204	98.0%	355.677	1.80e-97	15,253,075	15,253,278	97.14%
204	98.0%	355.677	1.80e-97	15,262,418	15,262,621	97.14%
204	98.0%	355.677	1.80e-97	15,276,650	15,276,853	97.14%
204	98.0%	355.677	1.80e-97	15,302,081	15,302,284	97.14%
204	98.0%	355.677	1.80e-97	15,304,465	15,304,668	97.14%
204	98.0%	355.677	1.80e-97	15,310,491	15,310,694	97.14%
204	98.0%	355.677	1.80e-97	15,312,875	15,313,078	97.14%
204	98.0%	355.677	1.80e-97	15,356,434	15,356,637	97.14%
204	98.0%	355.677	1.80e-97	15,365,776	15,365,979	97.14%
204	98.0%	355.677	1.80e-97	15,380,007	15,380,210	97.14%
204	98.0%	355.677	1.80e-97	15,392,122	15,392,325	97.14%
204	98.0%	355.677	1.80e-97	15,416,632	15,416,835	97.14%
204	98.0%	355.677	1.80e-97	15,428,978	15,429,181	97.14%
204	98.0%	355.677	1.80e-97	15,431,362	15,431,565	97.14%
204	98.0%	355.677	1.80e-97	15,447,331	15,447,534	97.14%
204	98.0%	355.677	1.80e-97	15,459,677	15,459,880	97.14%
204	98.0%	355.677	1.80e-97	15,462,061	15,462,264	97.14%
204	98.0%	355.677	1.80e-97	15,509,939	15,510,142	97.14%
204	98.0%	355.677	1.80e-97	15,513,245	15,513,448	97.14%
204	98.0%	355.677	1.80e-97	15,523,392	15,523,595	97.14%
204	98.0%	355.677	1.80e-97	15,526,698	15,526,901	97.14%
204	98.0%	355.677	1.80e-97	15,545,805	15,546,008	97.14%
204	97.5%	350.137	8.38e-96	13,981,563	13,981,766	97.14%
204	97.5%	350.137	8.38e-96	13,984,869	13,985,072	97.14%
204	97.5%	350.137	8.38e-96	13,994,996	13,995,199	97.14%
204	97.5%	350.137	8.38e-96	14,019,481	14,019,684	97.14%
204	97.5%	350.137	8.38e-96	14,042,395	14,042,598	97.14%
204	97.5%	350.137	8.38e-96	14,058,770	14,058,973	97.14%
204	97.5%	350.137	8.38e-96	14,092,440	14,092,643	97.14%
204	97.5%	350.137	8.38e-96	14,097,460	14,097,663	97.14%
204	97.5%	350.137	8.38e-96	14,148,486	14,148,689	97.14%
204	97.5%	350.137	8.38e-96	14,156,895	14,157,098	97.14%
204	97.5%	350.137	8.38e-96	14,164,270	14,164,473	97.14%
204	97.5%	350.137	8.38e-96	14,183,952	14,184,155	97.14%
204	97.5%	350.137	8.38e-96	14,214,605	14,214,808	97.14%
204	97.5%	350.137	8.38e-96	14,239,773	14,239,976	97.14%
204	97.5%	350.137	8.38e-96	14,255,890	14,256,093	97.14%
204	97.5%	350.137	8.38e-96	14,269,885	14,270,088	97.14%
204	97.5%	350.137	8.38e-96	14,283,242	14,283,445	97.14%
204	97.5%	350.137	8.38e-96	14,288,262	14,288,465	97.14%
204	97.5%	350.137	8.38e-96	14,302,081	14,302,284	97.14%
204	97.5%	350.137	8.38e-96	14,311,414	14,311,617	97.14%
204	97.5%	350.137	8.38e-96	14,327,388	14,327,591	97.14%
204	97.5%	350.137	8.38e-96	14,340,745	14,340,948	97.14%
204	97.5%	350.137	8.38e-96	14,345,765	14,345,968	97.14%
204	97.5%	350.137	8.38e-96	14,382,474	14,382,677	97.14%
204	97.5%	350.137	8.38e-96	14,385,487	14,385,690	97.14%
204	97.5%	350.137	8.38e-96	14,424,411	14,424,614	97.14%
204	97.5%	350.137	8.38e-96	14,442,327	14,442,530	97.14%
204	97.5%	350.137	8.38e-96	14,448,866	14,449,069	97.14%
204	97.5%	350.137	8.38e-96	14,465,241	14,465,444	97.14%
204	97.5%	350.137	8.38e-96	14,482,252	14,482,455	97.14%
204	97.5%	350.137	8.38e-96	14,510,186	14,510,389	97.14%
204	97.5%	350.137	8.38e-96	14,526,849	14,527,052	97.14%
204	97.5%	350.137	8.38e-96	14,530,406	14,530,609	97.14%
204	97.5%	350.137	8.38e-96	14,535,426	14,535,629	97.14%
204	97.5%	350.137	8.38e-96	14,573,954	14,574,157	97.14%
204	97.5%	350.137	8.38e-96	14,604,903	14,605,106	97.14%
204	97.5%	350.137	8.38e-96	14,646,479	14,646,682	97.14%
204	97.5%	350.137	8.38e-96	14,664,144	14,664,347	97.14%
204	97.5%	350.137	8.38e-96	14,715,502	14,715,705	97.14%
204	97.5%	350.137	8.38e-96	14,733,167	14,733,370	97.14%
204	97.5%	350.137	8.38e-96	14,772,207	14,772,410	97.14%
204	97.5%	350.137	8.38e-96	14,806,890	14,807,093	97.14%
204	97.5%	350.137	8.38e-96	14,826,485	14,826,688	97.14%
204	97.5%	350.137	8.38e-96	14,854,418	14,854,621	97.14%
204	97.5%	350.137	8.38e-96	14,864,051	14,864,254	97.14%
204	97.5%	350.137	8.38e-96	14,877,408	14,877,611	97.14%
204	97.5%	350.137	8.38e-96	14,882,428	14,882,631	97.14%
204	97.5%	350.137	8.38e-96	14,963,441	14,963,644	97.14%
204	97.5%	350.137	8.38e-96	14,973,074	14,973,277	97.14%
204	97.5%	350.137	8.38e-96	14,986,431	14,986,634	97.14%
204	97.5%	350.137	8.38e-96	14,991,451	14,991,654	97.14%
204	97.5%	350.137	8.38e-96	15,058,229	15,058,432	97.14%
204	97.5%	350.137	8.38e-96	15,061,242	15,061,445	97.14%
204	97.5%	350.137	8.38e-96	15,073,588	15,073,791	97.14%
204	97.5%	350.137	8.38e-96	15,076,601	15,076,804	97.14%
204	97.5%	350.137	8.38e-96	15,094,032	15,094,235	97.14%
204	97.5%	350.137	8.38e-96	15,097,045	15,097,248	97.14%
204	97.5%	350.137	8.38e-96	15,106,682	15,106,885	97.14%
204	97.5%	350.137	8.38e-96	15,145,456	15,145,659	97.14%
204	97.5%	350.137	8.38e-96	15,174,677	15,174,880	97.14%
204	97.5%	350.137	8.38e-96	15,204,137	15,204,340	97.14%
204	97.5%	350.137	8.38e-96	15,223,436	15,223,639	97.14%
204	97.5%	350.137	8.38e-96	15,241,690	15,241,893	97.14%
204	97.5%	350.137	8.38e-96	15,256,088	15,256,291	97.14%
204	97.5%	350.137	8.38e-96	15,278,618	15,278,821	97.14%
204	97.5%	350.137	8.38e-96	15,296,055	15,296,258	97.14%
204	97.5%	350.137	8.38e-96	15,359,447	15,359,650	97.14%
204	97.5%	350.137	8.38e-96	15,441,012	15,441,215	97.14%
204	97.5%	350.137	8.38e-96	15,477,047	15,477,250	97.14%
204	97.1%	344.597	3.90e-94	13,958,504	13,958,707	97.14%
204	97.1%	344.597	3.90e-94	13,968,628	13,968,831	97.14%
204	97.1%	344.597	3.90e-94	14,075,777	14,075,980	97.14%
204	97.1%	344.597	3.90e-94	14,130,570	14,130,773	97.14%
204	97.1%	344.597	3.90e-94	14,305,094	14,305,297	97.14%
204	97.1%	344.597	3.90e-94	14,755,832	14,756,035	97.14%
204	97.1%	344.597	3.90e-94	14,901,727	14,901,930	97.14%
204	97.1%	344.597	3.90e-94	14,925,345	14,925,548	97.14%
204	97.1%	344.597	3.90e-94	14,939,202	14,939,405	97.14%
204	97.1%	344.597	3.90e-94	14,953,059	14,953,262	97.14%
204	97.1%	344.597	3.90e-94	15,010,750	15,010,953	97.14%
204	97.1%	344.597	3.90e-94	15,024,607	15,024,810	97.14%
204	97.1%	344.597	3.90e-94	15,040,816	15,041,019	97.14%
204	97.1%	344.597	3.90e-94	15,168,307	15,168,510	97.14%
204	96.6%	339.057	1.81e-92	14,362,050	14,362,253	97.14%
214	94.4%	320.591	6.57e-87	13,974,778	13,974,991	97.14%
214	94.4%	320.591	6.57e-87	14,252,573	14,252,786	97.14%
214	94.4%	320.591	6.57e-87	15,270,492	15,270,705	97.14%
214	94.4%	320.591	6.57e-87	15,373,850	15,374,063	97.14%
214	94.4%	320.591	6.57e-87	15,395,135	15,395,348	97.14%
214	93.9%	315.051	3.06e-85	14,123,152	14,123,365	97.14%
214	93.9%	315.051	3.06e-85	14,141,068	14,141,281	97.14%
214	93.9%	315.051	3.06e-85	14,159,908	14,160,121	97.14%
214	93.9%	315.051	3.06e-85	14,314,427	14,314,640	97.14%
214	93.9%	315.051	3.06e-85	14,320,757	14,320,970	97.14%
214	93.9%	315.051	3.06e-85	14,394,819	14,395,032	97.14%
214	93.9%	315.051	3.06e-85	14,401,149	14,401,362	97.14%
214	93.9%	315.051	3.06e-85	14,445,549	14,445,762	97.14%
214	93.9%	315.051	3.06e-85	14,468,254	14,468,467	97.14%
214	93.9%	315.051	3.06e-85	14,485,265	14,485,478	97.14%
214	93.9%	315.051	3.06e-85	14,523,532	14,523,745	97.14%
214	93.9%	315.051	3.06e-85	14,557,989	14,558,202	97.14%
214	93.9%	315.051	3.06e-85	14,564,319	14,564,532	97.14%
214	93.9%	315.051	3.06e-85	14,639,438	14,639,651	97.14%
214	93.9%	315.051	3.06e-85	14,656,726	14,656,939	97.14%
214	93.9%	315.051	3.06e-85	14,708,461	14,708,674	97.14%
214	93.9%	315.051	3.06e-85	14,725,749	14,725,962	97.14%
214	93.9%	315.051	3.06e-85	14,775,220	14,775,433	97.14%
214	93.9%	315.051	3.06e-85	14,779,582	14,779,795	97.14%
214	93.9%	315.051	3.06e-85	15,103,365	15,103,578	97.14%
214	93.9%	315.051	3.06e-85	15,109,694	15,109,907	97.14%
214	93.5%	309.511	1.42e-83	14,012,063	14,012,276	97.14%
214	93.5%	309.511	1.42e-83	14,022,703	14,022,916	97.14%
214	93.5%	309.511	1.42e-83	14,039,078	14,039,291	97.14%
214	93.5%	309.511	1.42e-83	14,055,453	14,055,666	97.14%
214	93.5%	309.511	1.42e-83	14,061,783	14,061,996	97.14%
214	93.5%	309.511	1.42e-83	14,066,145	14,066,358	97.14%
214	93.5%	309.511	1.42e-83	14,072,475	14,072,688	97.14%
214	93.5%	309.511	1.42e-83	14,089,123	14,089,336	97.14%
214	93.5%	309.511	1.42e-83	14,100,472	14,100,685	97.14%
214	93.5%	309.511	1.42e-83	14,180,635	14,180,848	97.14%
214	93.5%	309.511	1.42e-83	14,186,964	14,187,177	97.14%
214	93.5%	309.511	1.42e-83	14,211,288	14,211,501	97.14%
214	93.5%	309.511	1.42e-83	14,217,617	14,217,830	97.14%
214	93.5%	309.511	1.42e-83	14,258,902	14,259,115	97.14%
214	93.5%	309.511	1.42e-83	14,279,925	14,280,138	97.14%
214	93.5%	309.511	1.42e-83	14,291,274	14,291,487	97.14%
214	93.5%	309.511	1.42e-83	14,348,777	14,348,990	97.14%
214	93.5%	309.511	1.42e-83	14,365,062	14,365,275	97.14%
214	93.5%	309.511	1.42e-83	14,434,909	14,435,122	97.14%
214	93.5%	309.511	1.42e-83	14,461,924	14,462,137	97.14%
214	93.5%	309.511	1.42e-83	14,478,935	14,479,148	97.14%
214	93.5%	309.511	1.42e-83	14,495,947	14,496,160	97.14%
214	93.5%	309.511	1.42e-83	14,538,438	14,538,651	97.14%
214	93.5%	309.511	1.42e-83	14,576,382	14,576,595	97.14%
214	93.5%	309.511	1.42e-83	14,601,586	14,601,799	97.14%
214	93.5%	309.511	1.42e-83	14,634,032	14,634,245	97.14%
214	93.5%	309.511	1.42e-83	14,667,366	14,667,579	97.14%
214	93.5%	309.511	1.42e-83	14,683,699	14,683,912	97.14%
214	93.5%	309.511	1.42e-83	14,703,055	14,703,268	97.14%
214	93.5%	309.511	1.42e-83	14,736,389	14,736,602	97.14%
214	93.5%	309.511	1.42e-83	14,752,515	14,752,728	97.14%
214	93.5%	309.511	1.42e-83	14,768,890	14,769,103	97.14%
214	93.5%	309.511	1.42e-83	14,803,573	14,803,786	97.14%
214	93.5%	309.511	1.42e-83	14,823,168	14,823,381	97.14%
214	93.5%	309.511	1.42e-83	14,829,497	14,829,710	97.14%
214	93.5%	309.511	1.42e-83	14,840,179	14,840,392	97.14%
214	93.5%	309.511	1.42e-83	14,874,091	14,874,304	97.14%
214	93.5%	309.511	1.42e-83	14,885,440	14,885,653	97.14%
214	93.5%	309.511	1.42e-83	14,904,739	14,904,952	97.14%
214	93.5%	309.511	1.42e-83	14,909,058	14,909,271	97.14%
214	93.5%	309.511	1.42e-83	14,928,357	14,928,570	97.14%
214	93.5%	309.511	1.42e-83	14,942,214	14,942,427	97.14%
214	93.5%	309.511	1.42e-83	14,956,071	14,956,284	97.14%
214	93.5%	309.511	1.42e-83	14,983,114	14,983,327	97.14%
214	93.5%	309.511	1.42e-83	14,994,463	14,994,676	97.14%
214	93.5%	309.511	1.42e-83	15,013,762	15,013,975	97.14%
214	93.5%	309.511	1.42e-83	15,027,619	15,027,832	97.14%
214	93.5%	309.511	1.42e-83	15,029,971	15,030,184	97.14%
214	93.5%	309.511	1.42e-83	15,043,828	15,044,041	97.14%
214	93.5%	309.511	1.42e-83	15,085,934	15,086,147	97.14%
214	93.5%	309.511	1.42e-83	15,092,264	15,092,477	97.14%
214	93.5%	309.511	1.42e-83	15,121,418	15,121,631	97.14%
214	93.5%	309.511	1.42e-83	15,142,139	15,142,352	97.14%
214	93.5%	309.511	1.42e-83	15,171,319	15,171,532	97.14%
214	93.5%	309.511	1.42e-83	15,226,448	15,226,661	97.14%
214	93.5%	309.511	1.42e-83	15,244,702	15,244,915	97.14%
214	93.5%	309.511	1.42e-83	15,280,707	15,280,920	97.14%
194	95.4%	309.511	1.42e-83	15,546,474	15,546,667	92.38%
214	93.0%	303.971	6.61e-82	14,337,428	14,337,641	97.14%
214	93.0%	303.971	6.61e-82	14,412,874	14,413,087	97.14%
214	93.0%	303.971	6.61e-82	14,686,722	14,686,935	97.14%
214	93.0%	303.971	6.61e-82	15,207,149	15,207,362	97.14%
214	93.0%	303.971	6.61e-82	15,259,101	15,259,314	97.14%
214	93.0%	303.971	6.61e-82	15,362,459	15,362,672	97.14%
214	92.5%	298.431	3.08e-80	14,236,459	14,236,672	97.14%
214	92.5%	298.431	3.08e-80	14,266,571	14,266,784	97.14%
214	92.5%	298.431	3.08e-80	14,324,074	14,324,287	97.14%
214	92.5%	298.431	3.08e-80	14,860,737	14,860,950	97.14%
214	92.5%	298.431	3.08e-80	14,969,760	14,969,973	97.14%
198	91.4%	270.731	6.71e-72	10,749,284	10,749,087	93.81%
200	89.1%	246.725	1.13e-64	15,273,515	15,273,714	94.76%
200	89.1%	246.725	1.13e-64	15,376,873	15,377,072	94.76%
192	89.6%	244.878	4.07e-64	15,464,705	15,464,896	91.43%
198	88.9%	243.031	1.46e-63	15,206,905	15,207,102	93.81%
198	88.9%	243.031	1.46e-63	15,397,914	15,398,111	93.81%
193	89.2%	239.338	1.89e-62	10,744,700	10,744,508	91.43%
204	87.8%	239.338	1.89e-62	13,981,313	13,981,516	97.14%
204	87.8%	239.338	1.89e-62	14,108,597	14,108,800	97.14%
205	87.8%	239.338	1.89e-62	14,587,989	14,588,193	97.14%
192	89.1%	239.338	1.89e-62	15,215,158	15,215,349	91.43%
192	89.1%	239.338	1.89e-62	15,233,412	15,233,603	91.43%
205	87.8%	239.338	1.89e-62	15,443,774	15,443,978	97.14%
198	88.4%	237.491	6.80e-62	10,744,658	10,744,461	93.81%
198	88.4%	237.491	6.80e-62	13,946,797	13,946,994	93.81%
198	88.4%	237.491	6.80e-62	13,954,953	13,955,150	93.81%
198	88.4%	237.491	6.80e-62	13,968,384	13,968,581	93.81%
198	88.4%	237.491	6.80e-62	13,974,534	13,974,731	93.81%
198	88.4%	237.491	6.80e-62	13,997,765	13,997,962	93.81%
198	88.4%	237.491	6.80e-62	14,006,423	14,006,620	93.81%
198	88.4%	237.491	6.80e-62	14,011,819	14,012,016	93.81%
198	88.4%	237.491	6.80e-62	14,022,459	14,022,656	93.81%
198	88.4%	237.491	6.80e-62	14,028,789	14,028,986	93.81%
198	88.4%	237.491	6.80e-62	14,032,263	14,032,460	93.81%
198	88.4%	237.491	6.80e-62	14,038,834	14,039,031	93.81%
198	88.4%	237.491	6.80e-62	14,045,164	14,045,361	93.81%
198	88.4%	237.491	6.80e-62	14,048,638	14,048,835	93.81%
198	88.4%	237.491	6.80e-62	14,055,209	14,055,406	93.81%
198	88.4%	237.491	6.80e-62	14,065,901	14,066,098	93.81%
198	88.4%	237.491	6.80e-62	14,072,231	14,072,428	93.81%
198	88.4%	237.491	6.80e-62	14,082,313	14,082,510	93.81%
198	88.4%	237.491	6.80e-62	14,088,879	14,089,076	93.81%
198	88.4%	237.491	6.80e-62	14,100,228	14,100,425	93.81%
198	88.4%	237.491	6.80e-62	14,115,383	14,115,580	93.81%
198	88.4%	237.491	6.80e-62	14,122,908	14,123,105	93.81%
198	88.4%	237.491	6.80e-62	14,135,428	14,135,625	93.81%
198	88.4%	237.491	6.80e-62	14,140,824	14,141,021	93.81%
198	88.4%	237.491	6.80e-62	14,153,344	14,153,541	93.81%
198	88.4%	237.491	6.80e-62	14,164,026	14,164,223	93.81%
198	88.4%	237.491	6.80e-62	14,170,346	14,170,543	93.81%
198	88.4%	237.491	6.80e-62	14,173,820	14,174,017	93.81%
198	88.4%	237.491	6.80e-62	14,180,391	14,180,588	93.81%
198	88.4%	237.491	6.80e-62	14,204,473	14,204,670	93.81%
198	88.4%	237.491	6.80e-62	14,211,044	14,211,241	93.81%
198	88.4%	237.491	6.80e-62	14,217,373	14,217,570	93.81%
198	88.4%	237.491	6.80e-62	14,273,115	14,273,312	93.81%
198	88.4%	237.491	6.80e-62	14,279,681	14,279,878	93.81%
198	88.4%	237.491	6.80e-62	14,291,030	14,291,227	93.81%
198	88.4%	237.491	6.80e-62	14,293,382	14,293,579	93.81%
198	88.4%	237.491	6.80e-62	14,304,850	14,305,047	93.81%
198	88.4%	237.491	6.80e-62	14,314,183	14,314,380	93.81%
198	88.4%	237.491	6.80e-62	14,320,513	14,320,710	93.81%
198	88.4%	237.491	6.80e-62	14,330,618	14,330,815	93.81%
198	88.4%	237.491	6.80e-62	14,337,184	14,337,381	93.81%
198	88.4%	237.491	6.80e-62	14,348,533	14,348,730	93.81%
198	88.4%	237.491	6.80e-62	14,350,885	14,351,082	93.81%
198	88.4%	237.491	6.80e-62	14,379,217	14,379,414	93.81%
198	88.4%	237.491	6.80e-62	14,385,243	14,385,440	93.81%
198	88.4%	237.491	6.80e-62	14,394,575	14,394,772	93.81%
198	88.4%	237.491	6.80e-62	14,400,905	14,401,102	93.81%
198	88.4%	237.491	6.80e-62	14,407,234	14,407,431	93.81%
198	88.4%	237.491	6.80e-62	14,415,653	14,415,850	93.81%
198	88.4%	237.491	6.80e-62	14,429,269	14,429,466	93.81%
198	88.4%	237.491	6.80e-62	14,434,665	14,434,862	93.81%
198	88.4%	237.491	6.80e-62	14,445,305	14,445,502	93.81%
198	88.4%	237.491	6.80e-62	14,451,635	14,451,832	93.81%
198	88.4%	237.491	6.80e-62	14,455,109	14,455,306	93.81%
198	88.4%	237.491	6.80e-62	14,461,680	14,461,877	93.81%
198	88.4%	237.491	6.80e-62	14,472,371	14,472,568	93.81%
198	88.4%	237.491	6.80e-62	14,478,691	14,478,888	93.81%
198	88.4%	237.491	6.80e-62	14,489,383	14,489,580	93.81%
198	88.4%	237.491	6.80e-62	14,495,703	14,495,900	93.81%
198	88.4%	237.491	6.80e-62	14,516,722	14,516,919	93.81%
198	88.4%	237.491	6.80e-62	14,523,288	14,523,485	93.81%
198	88.4%	237.491	6.80e-62	14,538,194	14,538,391	93.81%
198	88.4%	237.491	6.80e-62	14,540,546	14,540,743	93.81%
198	88.4%	237.491	6.80e-62	14,552,471	14,552,668	93.81%
198	88.4%	237.491	6.80e-62	14,557,745	14,557,942	93.81%
198	88.4%	237.491	6.80e-62	14,564,075	14,564,272	93.81%
198	88.4%	237.491	6.80e-62	14,570,404	14,570,601	93.81%
198	88.4%	237.491	6.80e-62	14,576,138	14,576,335	93.81%
198	88.4%	237.491	6.80e-62	14,594,776	14,594,973	93.81%
198	88.4%	237.491	6.80e-62	14,601,342	14,601,539	93.81%
198	88.4%	237.491	6.80e-62	14,607,672	14,607,869	93.81%
198	88.4%	237.491	6.80e-62	14,614,159	14,614,356	93.81%
198	88.4%	237.491	6.80e-62	14,620,730	14,620,927	93.81%
198	88.4%	237.491	6.80e-62	14,627,217	14,627,414	93.81%
198	88.4%	237.491	6.80e-62	14,633,788	14,633,985	93.81%
198	88.4%	237.491	6.80e-62	14,639,194	14,639,391	93.81%
198	88.4%	237.491	6.80e-62	14,656,482	14,656,679	93.81%
198	88.4%	237.491	6.80e-62	14,667,122	14,667,319	93.81%
198	88.4%	237.491	6.80e-62	14,673,452	14,673,649	93.81%
198	88.4%	237.491	6.80e-62	14,676,884	14,677,081	93.81%
198	88.4%	237.491	6.80e-62	14,683,455	14,683,652	93.81%
198	88.4%	237.491	6.80e-62	14,686,478	14,686,675	93.81%
198	88.4%	237.491	6.80e-62	14,692,808	14,693,005	93.81%
198	88.4%	237.491	6.80e-62	14,696,240	14,696,437	93.81%
198	88.4%	237.491	6.80e-62	14,702,811	14,703,008	93.81%
198	88.4%	237.491	6.80e-62	14,708,217	14,708,414	93.81%
198	88.4%	237.491	6.80e-62	14,725,505	14,725,702	93.81%
198	88.4%	237.491	6.80e-62	14,736,145	14,736,342	93.81%
198	88.4%	237.491	6.80e-62	14,742,475	14,742,672	93.81%
198	88.4%	237.491	6.80e-62	14,745,907	14,746,104	93.81%
198	88.4%	237.491	6.80e-62	14,752,271	14,752,468	93.81%
198	88.4%	237.491	6.80e-62	14,758,601	14,758,798	93.81%
198	88.4%	237.491	6.80e-62	14,762,075	14,762,272	93.81%
198	88.4%	237.491	6.80e-62	14,768,646	14,768,843	93.81%
198	88.4%	237.491	6.80e-62	14,783,490	14,783,687	93.81%
198	88.4%	237.491	6.80e-62	14,789,810	14,790,007	93.81%
198	88.4%	237.491	6.80e-62	14,793,284	14,793,481	93.81%
198	88.4%	237.491	6.80e-62	14,803,329	14,803,526	93.81%
198	88.4%	237.491	6.80e-62	14,810,117	14,810,314	93.81%
198	88.4%	237.491	6.80e-62	14,816,437	14,816,634	93.81%
198	88.4%	237.491	6.80e-62	14,819,911	14,820,108	93.81%
198	88.4%	237.491	6.80e-62	14,822,924	14,823,121	93.81%
198	88.4%	237.491	6.80e-62	14,839,935	14,840,132	93.81%
198	88.4%	237.491	6.80e-62	14,857,186	14,857,383	93.81%
198	88.4%	237.491	6.80e-62	14,867,281	14,867,478	93.81%
198	88.4%	237.491	6.80e-62	14,873,847	14,874,044	93.81%
198	88.4%	237.491	6.80e-62	14,887,548	14,887,745	93.81%
198	88.4%	237.491	6.80e-62	14,890,561	14,890,758	93.81%
198	88.4%	237.491	6.80e-62	14,893,575	14,893,772	93.81%
198	88.4%	237.491	6.80e-62	14,906,847	14,907,044	93.81%
198	88.4%	237.491	6.80e-62	14,911,166	14,911,363	93.81%
198	88.4%	237.491	6.80e-62	14,914,179	14,914,376	93.81%
198	88.4%	237.491	6.80e-62	14,917,193	14,917,390	93.81%
198	88.4%	237.491	6.80e-62	14,930,465	14,930,662	93.81%
198	88.4%	237.491	6.80e-62	14,944,322	14,944,519	93.81%
198	88.4%	237.491	6.80e-62	14,958,179	14,958,376	93.81%
198	88.4%	237.491	6.80e-62	14,966,209	14,966,406	93.81%
198	88.4%	237.491	6.80e-62	14,976,304	14,976,501	93.81%
198	88.4%	237.491	6.80e-62	14,982,870	14,983,067	93.81%
198	88.4%	237.491	6.80e-62	14,996,571	14,996,768	93.81%
198	88.4%	237.491	6.80e-62	14,999,584	14,999,781	93.81%
198	88.4%	237.491	6.80e-62	15,002,598	15,002,795	93.81%
198	88.4%	237.491	6.80e-62	15,015,870	15,016,067	93.81%
198	88.4%	237.491	6.80e-62	15,032,079	15,032,276	93.81%
198	88.4%	237.491	6.80e-62	15,045,936	15,046,133	93.81%
198	88.4%	237.491	6.80e-62	15,054,972	15,055,169	93.81%
198	88.4%	237.491	6.80e-62	15,070,331	15,070,528	93.81%
198	88.4%	237.491	6.80e-62	15,085,690	15,085,887	93.81%
198	88.4%	237.491	6.80e-62	15,092,020	15,092,217	93.81%
198	88.4%	237.491	6.80e-62	15,103,121	15,103,318	93.81%
198	88.4%	237.491	6.80e-62	15,115,778	15,115,975	93.81%
198	88.4%	237.491	6.80e-62	15,124,197	15,124,394	93.81%
198	88.4%	237.491	6.80e-62	15,135,329	15,135,526	93.81%
198	88.4%	237.491	6.80e-62	15,141,895	15,142,092	93.81%
198	88.4%	237.491	6.80e-62	15,148,225	15,148,422	93.81%
198	88.4%	237.491	6.80e-62	15,157,141	15,157,338	93.81%
198	88.4%	237.491	6.80e-62	15,171,075	15,171,272	93.81%
198	88.4%	237.491	6.80e-62	15,177,446	15,177,643	93.81%
198	88.4%	237.491	6.80e-62	15,180,920	15,181,117	93.81%
198	88.4%	237.491	6.80e-62	15,190,127	15,190,324	93.81%
198	88.4%	237.491	6.80e-62	15,209,257	15,209,454	93.81%
198	88.4%	237.491	6.80e-62	15,212,270	15,212,467	93.81%
198	88.4%	237.491	6.80e-62	15,227,511	15,227,708	93.81%
198	88.4%	237.491	6.80e-62	15,230,524	15,230,721	93.81%
198	88.4%	237.491	6.80e-62	15,258,857	15,259,054	93.81%
198	88.4%	237.491	6.80e-62	15,265,186	15,265,383	93.81%
198	88.4%	237.491	6.80e-62	15,270,248	15,270,445	93.81%
198	88.4%	237.491	6.80e-62	15,273,271	15,273,468	93.81%
198	88.4%	237.491	6.80e-62	15,274,022	15,274,219	93.81%
198	88.4%	237.491	6.80e-62	15,280,463	15,280,660	93.81%
198	88.4%	237.491	6.80e-62	15,283,486	15,283,683	93.81%
198	88.4%	237.491	6.80e-62	15,294,556	15,294,753	93.81%
198	88.4%	237.491	6.80e-62	15,301,837	15,302,034	93.81%
198	88.4%	237.491	6.80e-62	15,310,247	15,310,444	93.81%
198	88.4%	237.491	6.80e-62	15,327,091	15,327,288	93.81%
198	88.4%	237.491	6.80e-62	15,335,104	15,335,301	93.81%
198	88.4%	237.491	6.80e-62	15,338,117	15,338,314	93.81%
198	88.4%	237.491	6.80e-62	15,356,190	15,356,387	93.81%
198	88.4%	237.491	6.80e-62	15,368,544	15,368,741	93.81%
198	88.4%	237.491	6.80e-62	15,373,606	15,373,803	93.81%
198	88.4%	237.491	6.80e-62	15,376,629	15,376,826	93.81%
198	88.4%	237.491	6.80e-62	15,389,494	15,389,691	93.81%
198	88.4%	237.491	6.80e-62	15,402,934	15,403,131	93.81%
198	88.4%	237.491	6.80e-62	15,414,004	15,414,201	93.81%
198	88.4%	237.491	6.80e-62	15,419,401	15,419,598	93.81%
198	88.4%	237.491	6.80e-62	15,434,131	15,434,328	93.81%
198	88.4%	237.491	6.80e-62	15,439,513	15,439,710	93.81%
198	88.4%	237.491	6.80e-62	15,450,100	15,450,297	93.81%
198	88.4%	237.491	6.80e-62	15,475,548	15,475,745	93.81%
198	88.4%	237.491	6.80e-62	15,497,164	15,497,361	93.81%
198	88.4%	237.491	6.80e-62	15,507,311	15,507,508	93.81%
198	88.4%	237.491	6.80e-62	15,520,764	15,520,961	93.81%
198	88.4%	237.491	6.80e-62	15,534,217	15,534,414	93.81%
198	88.4%	237.491	6.80e-62	15,541,082	15,541,279	93.81%
198	88.4%	237.491	6.80e-62	15,545,561	15,545,758	93.81%
197	88.3%	235.645	2.45e-61	13,961,273	13,961,469	93.33%
200	88.0%	235.645	2.45e-61	14,410,534	14,410,733	94.76%
205	87.3%	233.798	8.80e-61	13,950,514	13,950,718	97.14%
205	87.3%	233.798	8.80e-61	13,958,253	13,958,457	97.14%
205	87.3%	233.798	8.80e-61	13,971,684	13,971,888	97.14%
205	87.3%	233.798	8.80e-61	13,977,549	13,977,753	97.14%
205	87.3%	233.798	8.80e-61	13,984,618	13,984,822	97.14%
205	87.3%	233.798	8.80e-61	13,994,745	13,994,949	97.14%
205	87.3%	233.798	8.80e-61	14,025,769	14,025,973	97.14%
205	87.3%	233.798	8.80e-61	14,042,144	14,042,348	97.14%
205	87.3%	233.798	8.80e-61	14,058,519	14,058,723	97.14%
205	87.3%	233.798	8.80e-61	14,092,189	14,092,393	97.14%
204	87.3%	233.798	8.80e-61	14,097,210	14,097,413	97.14%
205	87.3%	233.798	8.80e-61	14,130,319	14,130,523	97.14%
205	87.3%	233.798	8.80e-61	14,148,235	14,148,439	97.14%
205	87.3%	233.798	8.80e-61	14,156,644	14,156,848	97.14%
205	87.3%	233.798	8.80e-61	14,183,701	14,183,905	97.14%
205	87.3%	233.798	8.80e-61	14,194,382	14,194,586	97.14%
205	87.3%	233.798	8.80e-61	14,214,354	14,214,558	97.14%
205	87.3%	233.798	8.80e-61	14,225,035	14,225,239	97.14%
205	87.3%	233.798	8.80e-61	14,236,208	14,236,412	97.14%
205	87.4%	233.798	8.80e-61	14,239,522	14,239,726	97.14%
205	87.3%	233.798	8.80e-61	14,255,639	14,255,843	97.14%
205	87.3%	233.798	8.80e-61	14,266,320	14,266,524	97.14%
205	87.4%	233.798	8.80e-61	14,269,634	14,269,838	97.14%
205	87.3%	233.798	8.80e-61	14,282,991	14,283,195	97.14%
204	87.3%	233.798	8.80e-61	14,288,012	14,288,215	97.14%
205	87.3%	233.798	8.80e-61	14,311,163	14,311,367	97.14%
205	87.3%	233.798	8.80e-61	14,317,493	14,317,697	97.14%
205	87.3%	233.798	8.80e-61	14,323,823	14,324,027	97.14%
205	87.4%	233.798	8.80e-61	14,327,137	14,327,341	97.14%
205	87.3%	233.798	8.80e-61	14,340,494	14,340,698	97.14%
204	87.3%	233.798	8.80e-61	14,345,515	14,345,718	97.14%
204	87.3%	233.798	8.80e-61	14,361,800	14,362,003	97.14%
205	87.3%	233.798	8.80e-61	14,391,556	14,391,760	97.14%
205	87.3%	233.798	8.80e-61	14,397,885	14,398,089	97.14%
205	87.3%	233.798	8.80e-61	14,404,215	14,404,419	97.14%
205	87.3%	233.798	8.80e-61	14,418,953	14,419,157	97.14%
205	87.3%	233.798	8.80e-61	14,424,160	14,424,364	97.14%
205	87.3%	233.798	8.80e-61	14,448,615	14,448,819	97.14%
205	87.3%	233.798	8.80e-61	14,464,990	14,465,194	97.14%
205	87.3%	233.798	8.80e-61	14,482,001	14,482,205	97.14%
205	87.3%	233.798	8.80e-61	14,499,013	14,499,217	97.14%
205	87.3%	233.798	8.80e-61	14,526,598	14,526,802	97.14%
205	87.3%	233.798	8.80e-61	14,554,725	14,554,929	97.14%
205	87.3%	233.798	8.80e-61	14,561,055	14,561,259	97.14%
205	87.3%	233.798	8.80e-61	14,567,385	14,567,589	97.14%
205	87.3%	233.798	8.80e-61	14,573,703	14,573,907	97.14%
205	87.3%	233.798	8.80e-61	14,579,449	14,579,653	97.14%
205	87.3%	233.798	8.80e-61	14,604,652	14,604,856	97.14%
205	87.3%	233.798	8.80e-61	14,670,432	14,670,636	97.14%
205	87.3%	233.798	8.80e-61	14,689,788	14,689,992	97.14%
205	87.3%	233.798	8.80e-61	14,739,455	14,739,659	97.14%
205	87.3%	233.798	8.80e-61	14,771,956	14,772,160	97.14%
205	87.3%	233.798	8.80e-61	14,806,639	14,806,843	97.14%
205	87.3%	233.798	8.80e-61	14,826,234	14,826,438	97.14%
205	87.3%	233.798	8.80e-61	14,843,245	14,843,449	97.14%
204	87.3%	233.798	8.80e-61	14,854,168	14,854,371	97.14%
205	87.3%	233.798	8.80e-61	14,860,486	14,860,690	97.14%
205	87.4%	233.798	8.80e-61	14,863,800	14,864,004	97.14%
205	87.3%	233.798	8.80e-61	14,877,157	14,877,361	97.14%
204	87.3%	233.798	8.80e-61	14,882,178	14,882,381	97.14%
204	87.3%	233.798	8.80e-61	14,901,477	14,901,680	97.14%
204	87.3%	233.798	8.80e-61	14,925,095	14,925,298	97.14%
204	87.3%	233.798	8.80e-61	14,938,952	14,939,155	97.14%
204	87.3%	233.798	8.80e-61	14,952,809	14,953,012	97.14%
204	87.3%	233.798	8.80e-61	14,963,191	14,963,394	97.14%
205	87.3%	233.798	8.80e-61	14,969,509	14,969,713	97.14%
205	87.4%	233.798	8.80e-61	14,972,823	14,973,027	97.14%
205	87.3%	233.798	8.80e-61	14,986,180	14,986,384	97.14%
204	87.3%	233.798	8.80e-61	14,991,201	14,991,404	97.14%
204	87.3%	233.798	8.80e-61	15,010,500	15,010,703	97.14%
204	87.3%	233.798	8.80e-61	15,024,357	15,024,560	97.14%
204	87.3%	233.798	8.80e-61	15,040,566	15,040,769	97.14%
205	87.3%	233.798	8.80e-61	15,067,311	15,067,515	97.14%
205	87.3%	233.798	8.80e-61	15,082,670	15,082,874	97.14%
205	87.3%	233.798	8.80e-61	15,089,000	15,089,204	97.14%
205	87.3%	233.798	8.80e-61	15,093,781	15,093,985	97.14%
205	87.3%	233.798	8.80e-61	15,100,101	15,100,305	97.14%
205	87.3%	233.798	8.80e-61	15,106,431	15,106,635	97.14%
205	87.3%	233.798	8.80e-61	15,112,759	15,112,963	97.14%
205	87.3%	233.798	8.80e-61	15,127,497	15,127,701	97.14%
205	87.3%	233.798	8.80e-61	15,145,205	15,145,409	97.14%
204	87.3%	233.798	8.80e-61	15,168,057	15,168,260	97.14%
205	87.3%	233.798	8.80e-61	15,174,426	15,174,630	97.14%
204	87.3%	233.798	8.80e-61	15,203,887	15,204,090	97.14%
204	87.3%	233.798	8.80e-61	15,223,186	15,223,389	97.14%
204	87.3%	233.798	8.80e-61	15,241,440	15,241,643	97.14%
193	88.6%	233.798	8.80e-61	15,246,808	15,247,000	91.43%
205	87.3%	233.798	8.80e-61	15,262,167	15,262,371	97.14%
204	87.3%	233.798	8.80e-61	15,276,400	15,276,603	97.14%
205	87.3%	233.798	8.80e-61	15,286,786	15,286,990	97.14%
204	87.3%	233.798	8.80e-61	15,295,805	15,296,008	97.14%
204	87.3%	233.798	8.80e-61	15,304,215	15,304,418	97.14%
204	87.3%	233.798	8.80e-61	15,312,625	15,312,828	97.14%
205	87.3%	233.798	8.80e-61	15,365,525	15,365,729	97.14%
204	87.3%	233.798	8.80e-61	15,379,757	15,379,960	97.14%
205	87.3%	233.798	8.80e-61	15,381,724	15,381,928	97.14%
204	87.3%	233.798	8.80e-61	15,391,872	15,392,075	97.14%
204	87.3%	233.798	8.80e-61	15,416,382	15,416,585	97.14%
205	87.3%	233.798	8.80e-61	15,422,701	15,422,905	97.14%
204	87.3%	233.798	8.80e-61	15,431,112	15,431,315	97.14%
204	87.3%	233.798	8.80e-61	15,440,762	15,440,965	97.14%
204	87.3%	233.798	8.80e-61	15,447,081	15,447,284	97.14%
205	87.3%	233.798	8.80e-61	15,453,400	15,453,604	97.14%
204	87.3%	233.798	8.80e-61	15,461,811	15,462,014	97.14%
204	87.3%	233.798	8.80e-61	15,476,797	15,477,000	97.14%
204	87.3%	233.798	8.80e-61	15,509,689	15,509,892	97.14%
204	87.3%	233.798	8.80e-61	15,512,995	15,513,198	97.14%
204	87.3%	233.798	8.80e-61	15,523,142	15,523,345	97.14%
204	87.3%	233.798	8.80e-61	15,526,448	15,526,651	97.14%
198	87.9%	231.952	3.17e-60	13,947,508	13,947,705	93.81%
198	87.9%	231.952	3.17e-60	13,987,638	13,987,835	93.81%
198	87.9%	231.952	3.17e-60	13,990,651	13,990,848	93.81%
198	87.9%	231.952	3.17e-60	14,061,539	14,061,736	93.81%
198	87.9%	231.952	3.17e-60	14,159,664	14,159,861	93.81%
198	87.9%	231.952	3.17e-60	14,186,720	14,186,917	93.81%
198	87.9%	231.952	3.17e-60	14,191,082	14,191,279	93.81%
198	87.9%	231.952	3.17e-60	14,197,402	14,197,599	93.81%
198	87.9%	231.952	3.17e-60	14,202,885	14,203,082	93.81%
198	87.9%	231.952	3.17e-60	14,221,735	14,221,932	93.81%
198	87.9%	231.952	3.17e-60	14,228,055	14,228,252	93.81%
198	87.9%	231.952	3.17e-60	14,233,538	14,233,735	93.81%
198	87.9%	231.952	3.17e-60	14,243,003	14,243,200	93.81%
198	87.9%	231.952	3.17e-60	14,246,805	14,247,002	93.81%
198	87.9%	231.952	3.17e-60	14,252,329	14,252,526	93.81%
198	87.9%	231.952	3.17e-60	14,258,658	14,258,855	93.81%
198	87.9%	231.952	3.17e-60	14,263,020	14,263,217	93.81%
198	87.9%	231.952	3.17e-60	14,285,634	14,285,831	93.81%
198	87.9%	231.952	3.17e-60	14,307,863	14,308,060	93.81%
198	87.9%	231.952	3.17e-60	14,343,137	14,343,334	93.81%
198	87.9%	231.952	3.17e-60	14,353,898	14,354,095	93.81%
198	87.9%	231.952	3.17e-60	14,359,422	14,359,619	93.81%
198	87.9%	231.952	3.17e-60	14,388,256	14,388,453	93.81%
198	87.9%	231.952	3.17e-60	14,468,010	14,468,207	93.81%
198	87.9%	231.952	3.17e-60	14,485,021	14,485,218	93.81%
198	87.9%	231.952	3.17e-60	14,502,033	14,502,230	93.81%
198	87.9%	231.952	3.17e-60	14,507,558	14,507,755	93.81%
198	87.9%	231.952	3.17e-60	14,529,241	14,529,438	93.81%
198	87.9%	231.952	3.17e-60	14,532,798	14,532,995	93.81%
198	87.9%	231.952	3.17e-60	14,611,146	14,611,343	93.81%
198	87.9%	231.952	3.17e-60	14,624,204	14,624,401	93.81%
198	87.9%	231.952	3.17e-60	14,774,976	14,775,173	93.81%
198	87.9%	231.952	3.17e-60	14,779,338	14,779,535	93.81%
198	87.9%	231.952	3.17e-60	14,796,758	14,796,955	93.81%
198	87.9%	231.952	3.17e-60	14,846,265	14,846,462	93.81%
198	87.9%	231.952	3.17e-60	14,851,790	14,851,987	93.81%
198	87.9%	231.952	3.17e-60	14,879,800	14,879,997	93.81%
198	87.9%	231.952	3.17e-60	14,885,196	14,885,393	93.81%
198	87.9%	231.952	3.17e-60	14,899,099	14,899,296	93.81%
198	87.9%	231.952	3.17e-60	14,908,814	14,909,011	93.81%
198	87.9%	231.952	3.17e-60	14,922,717	14,922,914	93.81%
198	87.9%	231.952	3.17e-60	14,936,574	14,936,771	93.81%
198	87.9%	231.952	3.17e-60	14,950,431	14,950,628	93.81%
198	87.9%	231.952	3.17e-60	14,960,813	14,961,010	93.81%
198	87.9%	231.952	3.17e-60	14,988,823	14,989,020	93.81%
198	87.9%	231.952	3.17e-60	14,994,219	14,994,416	93.81%
198	87.9%	231.952	3.17e-60	15,008,122	15,008,319	93.81%
198	87.9%	231.952	3.17e-60	15,021,979	15,022,176	93.81%
198	87.9%	231.952	3.17e-60	15,038,188	15,038,385	93.81%
198	87.9%	231.952	3.17e-60	15,060,998	15,061,195	93.81%
198	87.9%	231.952	3.17e-60	15,064,011	15,064,208	93.81%
198	87.9%	231.952	3.17e-60	15,076,357	15,076,554	93.81%
198	87.9%	231.952	3.17e-60	15,079,370	15,079,567	93.81%
198	87.9%	231.952	3.17e-60	15,096,801	15,096,998	93.81%
198	87.9%	231.952	3.17e-60	15,109,450	15,109,647	93.81%
198	87.9%	231.952	3.17e-60	15,151,238	15,151,435	93.81%
198	87.9%	231.952	3.17e-60	15,160,154	15,160,351	93.81%
198	87.9%	231.952	3.17e-60	15,165,679	15,165,876	93.81%
198	87.9%	231.952	3.17e-60	15,183,933	15,184,130	93.81%
198	87.9%	231.952	3.17e-60	15,195,986	15,196,183	93.81%
198	87.9%	231.952	3.17e-60	15,201,510	15,201,707	93.81%
198	87.9%	231.952	3.17e-60	15,220,808	15,221,005	93.81%
198	87.9%	231.952	3.17e-60	15,239,062	15,239,259	93.81%
198	87.9%	231.952	3.17e-60	15,252,831	15,253,028	93.81%
198	87.9%	231.952	3.17e-60	15,377,379	15,377,576	93.81%
198	87.9%	231.952	3.17e-60	15,400,549	15,400,746	93.81%
198	87.9%	231.952	3.17e-60	15,464,830	15,465,027	93.81%
197	87.9%	231.952	3.17e-60	15,499,549	15,499,745	93.81%
200	87.5%	230.105	1.14e-59	14,004,327	14,004,526	94.76%
200	87.5%	230.105	1.14e-59	14,009,723	14,009,922	94.76%
200	87.5%	230.105	1.14e-59	14,120,812	14,121,011	94.76%
200	87.5%	230.105	1.14e-59	14,133,332	14,133,531	94.76%
200	87.5%	230.105	1.14e-59	14,138,728	14,138,927	94.76%
200	87.5%	230.105	1.14e-59	14,427,173	14,427,372	94.76%
200	87.5%	230.105	1.14e-59	14,432,569	14,432,768	94.76%
200	87.5%	230.105	1.14e-59	14,637,098	14,637,297	94.76%
200	87.5%	230.105	1.14e-59	14,646,228	14,646,427	94.76%
200	87.5%	230.105	1.14e-59	14,649,241	14,649,440	94.76%
200	87.5%	230.105	1.14e-59	14,654,386	14,654,585	94.76%
200	87.5%	230.105	1.14e-59	14,706,121	14,706,320	94.76%
200	87.5%	230.105	1.14e-59	14,715,251	14,715,450	94.76%
200	87.5%	230.105	1.14e-59	14,718,264	14,718,463	94.76%
200	87.5%	230.105	1.14e-59	14,723,409	14,723,608	94.76%
200	87.5%	230.105	1.14e-59	15,119,078	15,119,277	94.76%
200	87.5%	230.105	1.14e-59	15,278,367	15,278,566	94.76%
205	86.8%	228.258	4.09e-59	14,069,211	14,069,415	97.14%
205	86.9%	228.258	4.09e-59	14,075,526	14,075,730	97.14%
204	86.8%	228.258	4.09e-59	14,078,833	14,079,036	97.14%
204	86.8%	228.258	4.09e-59	14,111,903	14,112,106	97.14%
193	88.1%	228.258	4.09e-59	14,164,653	14,164,845	91.43%
205	86.8%	228.258	4.09e-59	14,167,326	14,167,530	97.14%
205	86.8%	228.258	4.09e-59	14,301,830	14,302,034	97.14%
205	86.8%	228.258	4.09e-59	14,382,223	14,382,427	97.14%
205	86.8%	228.258	4.09e-59	14,475,671	14,475,875	97.14%
205	86.8%	228.258	4.09e-59	14,492,683	14,492,887	97.14%
204	86.8%	228.258	4.09e-59	14,509,936	14,510,139	97.14%
204	86.8%	228.258	4.09e-59	14,513,242	14,513,445	97.14%
204	86.8%	228.258	4.09e-59	14,591,296	14,591,499	97.14%
205	86.8%	228.258	4.09e-59	14,755,581	14,755,785	97.14%
205	86.8%	228.258	4.09e-59	14,786,790	14,786,994	97.14%
205	86.8%	228.258	4.09e-59	14,813,417	14,813,621	97.14%
205	86.8%	228.258	4.09e-59	15,057,978	15,058,182	97.14%
205	86.8%	228.258	4.09e-59	15,073,337	15,073,541	97.14%
205	86.8%	228.258	4.09e-59	15,255,837	15,256,041	97.14%
205	86.8%	228.258	4.09e-59	15,318,944	15,319,148	97.14%
205	86.8%	228.258	4.09e-59	15,359,196	15,359,400	97.14%
205	86.8%	228.258	4.09e-59	15,406,234	15,406,438	97.14%
205	86.8%	228.258	4.09e-59	15,468,113	15,468,317	97.14%
205	86.8%	228.258	4.09e-59	15,483,074	15,483,278	97.14%
205	86.8%	228.258	4.09e-59	15,489,394	15,489,598	97.14%
198	87.4%	226.412	1.47e-58	14,001,990	14,002,187	93.81%
192	88.0%	226.412	1.47e-58	14,151,256	14,151,447	90.95%
198	87.4%	226.412	1.47e-58	14,412,630	14,412,827	93.81%
198	87.4%	226.412	1.47e-58	14,582,888	14,583,085	93.81%
198	87.4%	226.412	1.47e-58	14,756,257	14,756,454	93.81%
198	87.4%	226.412	1.47e-58	14,833,615	14,833,812	93.81%
198	87.4%	226.412	1.47e-58	15,188,454	15,188,651	93.81%
198	87.4%	226.412	1.47e-58	15,362,215	15,362,412	93.81%
198	87.4%	226.412	1.47e-58	15,505,345	15,505,542	93.81%
197	87.3%	224.565	5.30e-58	14,836,923	14,837,119	93.33%
193	87.6%	222.718	1.90e-57	10,746,745	10,746,553	91.43%
193	87.6%	222.718	1.90e-57	13,946,755	13,946,947	91.43%
193	87.6%	222.718	1.90e-57	14,001,948	14,002,140	91.43%
193	87.6%	222.718	1.90e-57	14,582,846	14,583,038	91.43%
193	87.6%	222.718	1.90e-57	14,614,786	14,614,978	91.43%
193	87.6%	222.718	1.90e-57	14,953,442	14,953,634	91.43%
193	87.6%	222.718	1.90e-57	15,041,199	15,041,391	91.43%
204	86.3%	222.718	1.90e-57	15,131,849	15,132,052	97.14%
193	87.6%	222.718	1.90e-57	15,154,755	15,154,947	91.43%
205	86.3%	222.718	1.90e-57	15,268,486	15,268,690	97.14%
205	86.3%	222.718	1.90e-57	15,330,391	15,330,595	97.14%
205	86.3%	222.718	1.90e-57	15,371,844	15,372,048	97.14%
193	87.6%	222.718	1.90e-57	15,505,303	15,505,495	91.43%
189	87.8%	220.872	6.85e-57	812.107	812.295	89.52%
189	87.8%	220.872	6.85e-57	1,152,166	1,152,354	89.52%
189	87.8%	220.872	6.85e-57	2,051,365	2,051,177	89.52%
189	87.8%	220.872	6.85e-57	3,412,131	3,411,943	89.52%
189	87.8%	220.872	6.85e-57	4,702,870	4,702,682	89.52%
192	87.6%	220.872	6.85e-57	10,739,297	10,739,106	90.95%
192	87.5%	220.872	6.85e-57	10,746,786	10,746,595	90.95%
198	86.9%	220.872	6.85e-57	10,747,751	10,747,554	93.81%
198	86.9%	220.872	6.85e-57	13,951,274	13,951,471	93.81%
198	86.9%	220.872	6.85e-57	13,981,988	13,982,185	93.81%
198	86.9%	220.872	6.85e-57	13,985,294	13,985,491	93.81%
198	86.9%	220.872	6.85e-57	13,995,421	13,995,618	93.81%
198	86.9%	220.872	6.85e-57	14,012,498	14,012,695	93.81%
198	86.9%	220.872	6.85e-57	14,016,599	14,016,796	93.81%
198	86.9%	220.872	6.85e-57	14,036,490	14,036,687	93.81%
198	86.9%	220.872	6.85e-57	14,039,513	14,039,710	93.81%
198	86.9%	220.872	6.85e-57	14,042,820	14,043,017	93.81%
198	86.9%	220.872	6.85e-57	14,052,865	14,053,062	93.81%
198	86.9%	220.872	6.85e-57	14,059,195	14,059,392	93.81%
198	86.9%	220.872	6.85e-57	14,086,535	14,086,732	93.81%
198	86.9%	220.872	6.85e-57	14,092,865	14,093,062	93.81%
198	86.9%	220.872	6.85e-57	14,100,907	14,101,104	93.81%
198	86.9%	220.872	6.85e-57	14,103,249	14,103,446	93.81%
198	86.9%	220.872	6.85e-57	14,106,260	14,106,457	93.81%
198	86.9%	220.872	6.85e-57	14,109,272	14,109,469	93.81%
198	86.9%	220.872	6.85e-57	14,123,587	14,123,784	93.81%
198	86.9%	220.872	6.85e-57	14,127,688	14,127,885	93.81%
198	86.9%	220.872	6.85e-57	14,145,604	14,145,801	93.81%
198	86.9%	220.872	6.85e-57	14,157,320	14,157,517	93.81%
198	86.9%	220.872	6.85e-57	14,178,047	14,178,244	93.81%
198	86.9%	220.872	6.85e-57	14,184,377	14,184,574	93.81%
198	86.9%	220.872	6.85e-57	14,200,919	14,201,116	93.81%
198	86.9%	220.872	6.85e-57	14,208,700	14,208,897	93.81%
198	86.9%	220.872	6.85e-57	14,215,030	14,215,227	93.81%
198	86.9%	220.872	6.85e-57	14,231,572	14,231,769	93.81%
198	86.9%	220.872	6.85e-57	14,236,894	14,237,091	93.81%
198	86.9%	220.872	6.85e-57	14,250,363	14,250,560	93.81%
198	86.9%	220.872	6.85e-57	14,256,315	14,256,512	93.81%
198	86.9%	220.872	6.85e-57	14,277,337	14,277,534	93.81%
198	86.9%	220.872	6.85e-57	14,283,667	14,283,864	93.81%
198	86.9%	220.872	6.85e-57	14,291,709	14,291,906	93.81%
198	86.9%	220.872	6.85e-57	14,294,051	14,294,248	93.81%
197	86.9%	220.872	6.85e-57	14,298,822	14,299,018	93.81%
198	86.9%	220.872	6.85e-57	14,308,532	14,308,729	93.81%
198	86.9%	220.872	6.85e-57	14,334,840	14,335,037	93.81%
198	86.9%	220.872	6.85e-57	14,341,170	14,341,367	93.81%
198	86.9%	220.872	6.85e-57	14,349,212	14,349,409	93.81%
198	86.9%	220.872	6.85e-57	14,351,554	14,351,751	93.81%
198	86.9%	220.872	6.85e-57	14,357,456	14,357,653	93.81%
198	86.9%	220.872	6.85e-57	14,365,497	14,365,694	93.81%
198	86.9%	220.872	6.85e-57	14,367,839	14,368,036	93.81%
197	86.9%	220.872	6.85e-57	14,376,205	14,376,401	93.81%
198	86.9%	220.872	6.85e-57	14,388,925	14,389,122	93.81%
198	86.9%	220.872	6.85e-57	14,392,232	14,392,429	93.81%
198	86.9%	220.872	6.85e-57	14,404,891	14,405,088	93.81%
198	86.9%	220.872	6.85e-57	14,407,903	14,408,100	93.81%
198	86.9%	220.872	6.85e-57	14,413,309	14,413,506	93.81%
198	86.9%	220.872	6.85e-57	14,416,322	14,416,519	93.81%
198	86.9%	220.872	6.85e-57	14,435,344	14,435,541	93.81%
198	86.9%	220.872	6.85e-57	14,439,445	14,439,642	93.81%
198	86.9%	220.872	6.85e-57	14,449,291	14,449,488	93.81%
198	86.9%	220.872	6.85e-57	14,459,336	14,459,533	93.81%
198	86.9%	220.872	6.85e-57	14,465,666	14,465,863	93.81%
198	86.9%	220.872	6.85e-57	14,505,592	14,505,789	93.81%
198	86.9%	220.872	6.85e-57	14,510,611	14,510,808	93.81%
198	86.9%	220.872	6.85e-57	14,520,944	14,521,141	93.81%
198	86.9%	220.872	6.85e-57	14,527,274	14,527,471	93.81%
198	86.9%	220.872	6.85e-57	14,530,831	14,531,028	93.81%
198	86.9%	220.872	6.85e-57	14,538,873	14,539,070	93.81%
198	86.9%	220.872	6.85e-57	14,541,215	14,541,412	93.81%
198	86.9%	220.872	6.85e-57	14,544,226	14,544,423	93.81%
198	86.9%	220.872	6.85e-57	14,550,128	14,550,325	93.81%
198	86.9%	220.872	6.85e-57	14,561,731	14,561,928	93.81%
198	86.9%	220.872	6.85e-57	14,568,061	14,568,258	93.81%
198	86.9%	220.872	6.85e-57	14,585,652	14,585,849	93.81%
198	86.9%	220.872	6.85e-57	14,588,665	14,588,862	93.81%
198	86.9%	220.872	6.85e-57	14,598,998	14,599,195	93.81%
198	86.9%	220.872	6.85e-57	14,605,328	14,605,525	93.81%
198	86.9%	220.872	6.85e-57	14,631,444	14,631,641	93.81%
198	86.9%	220.872	6.85e-57	14,639,873	14,640,070	93.81%
198	86.9%	220.872	6.85e-57	14,643,974	14,644,171	93.81%
198	86.9%	220.872	6.85e-57	14,657,161	14,657,358	93.81%
198	86.9%	220.872	6.85e-57	14,661,262	14,661,459	93.81%
198	86.9%	220.872	6.85e-57	14,671,108	14,671,305	93.81%
198	86.9%	220.872	6.85e-57	14,681,111	14,681,308	93.81%
198	86.9%	220.872	6.85e-57	14,684,134	14,684,331	93.81%
198	86.9%	220.872	6.85e-57	14,690,464	14,690,661	93.81%
198	86.9%	220.872	6.85e-57	14,700,467	14,700,664	93.81%
198	86.9%	220.872	6.85e-57	14,708,896	14,709,093	93.81%
198	86.9%	220.872	6.85e-57	14,712,997	14,713,194	93.81%
198	86.9%	220.872	6.85e-57	14,726,184	14,726,381	93.81%
198	86.9%	220.872	6.85e-57	14,730,285	14,730,482	93.81%
198	86.9%	220.872	6.85e-57	14,740,131	14,740,328	93.81%
198	86.9%	220.872	6.85e-57	14,750,134	14,750,331	93.81%
198	86.9%	220.872	6.85e-57	14,766,302	14,766,499	93.81%
198	86.9%	220.872	6.85e-57	14,772,632	14,772,829	93.81%
198	86.9%	220.872	6.85e-57	14,800,985	14,801,182	93.81%
198	86.9%	220.872	6.85e-57	14,807,315	14,807,512	93.81%
198	86.9%	220.872	6.85e-57	14,820,580	14,820,777	93.81%
198	86.9%	220.872	6.85e-57	14,826,910	14,827,107	93.81%
198	86.9%	220.872	6.85e-57	14,849,824	14,850,021	93.81%
198	86.9%	220.872	6.85e-57	14,861,172	14,861,369	93.81%
198	86.9%	220.872	6.85e-57	14,871,503	14,871,700	93.81%
198	86.9%	220.872	6.85e-57	14,877,833	14,878,030	93.81%
198	86.9%	220.872	6.85e-57	14,885,875	14,886,072	93.81%
198	86.9%	220.872	6.85e-57	14,888,217	14,888,414	93.81%
198	86.9%	220.872	6.85e-57	14,897,133	14,897,330	93.81%
198	86.9%	220.872	6.85e-57	14,905,174	14,905,371	93.81%
198	86.9%	220.872	6.85e-57	14,909,493	14,909,690	93.81%
198	86.9%	220.872	6.85e-57	14,911,835	14,912,032	93.81%
198	86.9%	220.872	6.85e-57	14,920,751	14,920,948	93.81%
198	86.9%	220.872	6.85e-57	14,928,792	14,928,989	93.81%
198	86.9%	220.872	6.85e-57	14,934,608	14,934,805	93.81%
198	86.9%	220.872	6.85e-57	14,942,649	14,942,846	93.81%
198	86.9%	220.872	6.85e-57	14,956,506	14,956,703	93.81%
198	86.9%	220.872	6.85e-57	14,970,195	14,970,392	93.81%
198	86.9%	220.872	6.85e-57	14,986,856	14,987,053	93.81%
198	86.9%	220.872	6.85e-57	14,994,898	14,995,095	93.81%
198	86.9%	220.872	6.85e-57	14,997,240	14,997,437	93.81%
198	86.9%	220.872	6.85e-57	15,006,156	15,006,353	93.81%
198	86.9%	220.872	6.85e-57	15,014,197	15,014,394	93.81%
198	86.9%	220.872	6.85e-57	15,020,013	15,020,210	93.81%
198	86.9%	220.872	6.85e-57	15,028,054	15,028,251	93.81%
198	86.9%	220.872	6.85e-57	15,030,406	15,030,603	93.81%
198	86.9%	220.872	6.85e-57	15,036,222	15,036,419	93.81%
198	86.9%	220.872	6.85e-57	15,044,263	15,044,460	93.81%
198	86.9%	220.872	6.85e-57	15,049,616	15,049,813	93.81%
197	86.9%	220.872	6.85e-57	15,051,960	15,052,156	93.81%
198	86.9%	220.872	6.85e-57	15,064,680	15,064,877	93.81%
198	86.9%	220.872	6.85e-57	15,080,039	15,080,236	93.81%
198	86.9%	220.872	6.85e-57	15,086,369	15,086,566	93.81%
198	86.9%	220.872	6.85e-57	15,107,107	15,107,304	93.81%
198	86.9%	220.872	6.85e-57	15,113,435	15,113,632	93.81%
198	86.9%	220.872	6.85e-57	15,116,447	15,116,644	93.81%
198	86.9%	220.872	6.85e-57	15,121,174	15,121,371	93.81%
198	86.9%	220.872	6.85e-57	15,121,853	15,122,050	93.81%
198	86.9%	220.872	6.85e-57	15,124,866	15,125,063	93.81%
198	86.9%	220.872	6.85e-57	15,139,551	15,139,748	93.81%
198	86.9%	220.872	6.85e-57	15,145,881	15,146,078	93.81%
198	86.9%	220.872	6.85e-57	15,154,797	15,154,994	93.81%
198	86.9%	220.872	6.85e-57	15,171,754	15,171,951	93.81%
198	86.9%	220.872	6.85e-57	15,175,102	15,175,299	93.81%
198	86.9%	220.872	6.85e-57	15,187,491	15,187,688	93.81%
198	86.9%	220.872	6.85e-57	15,193,685	15,193,882	93.81%
198	86.9%	220.872	6.85e-57	15,199,544	15,199,741	93.81%
198	86.9%	220.872	6.85e-57	15,207,584	15,207,781	93.81%
198	86.9%	220.872	6.85e-57	15,209,926	15,210,123	93.81%
198	86.9%	220.872	6.85e-57	15,218,842	15,219,039	93.81%
198	86.9%	220.872	6.85e-57	15,226,883	15,227,080	93.81%
198	86.9%	220.872	6.85e-57	15,228,180	15,228,377	93.81%
198	86.9%	220.872	6.85e-57	15,237,096	15,237,293	93.81%
197	86.9%	220.872	6.85e-57	15,249,819	15,250,015	93.81%
198	86.9%	220.872	6.85e-57	15,262,843	15,263,040	93.81%
198	86.9%	220.872	6.85e-57	15,265,855	15,266,052	93.81%
198	86.9%	220.872	6.85e-57	15,281,142	15,281,339	93.81%
198	86.9%	220.872	6.85e-57	15,284,155	15,284,352	93.81%
198	86.9%	220.872	6.85e-57	15,327,760	15,327,957	93.81%
198	86.9%	220.872	6.85e-57	15,333,431	15,333,628	93.81%
198	86.9%	220.872	6.85e-57	15,335,773	15,335,970	93.81%
198	86.9%	220.872	6.85e-57	15,341,799	15,341,996	93.81%
198	86.9%	220.872	6.85e-57	15,347,823	15,348,020	93.81%
197	86.9%	220.872	6.85e-57	15,353,178	15,353,374	93.81%
198	86.9%	220.872	6.85e-57	15,362,894	15,363,091	93.81%
198	86.9%	220.872	6.85e-57	15,366,201	15,366,398	93.81%
198	86.9%	220.872	6.85e-57	15,369,213	15,369,410	93.81%
198	86.9%	220.872	6.85e-57	15,395,570	15,395,767	93.81%
198	86.9%	220.872	6.85e-57	15,403,603	15,403,800	93.81%
198	86.9%	220.872	6.85e-57	15,420,070	15,420,267	93.81%
198	86.9%	220.872	6.85e-57	15,434,800	15,434,997	93.81%
198	86.9%	220.872	6.85e-57	15,437,547	15,437,744	93.81%
198	86.9%	220.872	6.85e-57	15,450,769	15,450,966	93.81%
198	86.9%	220.872	6.85e-57	15,465,499	15,465,696	93.81%
198	86.9%	220.872	6.85e-57	15,473,582	15,473,779	93.81%
198	86.9%	220.872	6.85e-57	15,495,198	15,495,395	93.81%
198	86.9%	220.872	6.85e-57	15,518,798	15,518,995	93.81%
198	86.9%	220.872	6.85e-57	15,532,251	15,532,448	93.81%
198	86.9%	220.872	6.85e-57	15,539,116	15,539,313	93.81%
191	87.5%	219.025	2.46e-56	10,746,410	10,746,220	90.48%
199	86.4%	219.025	2.46e-56	13,947,334	13,947,532	94.76%
188	87.8%	219.025	2.46e-56	14,318,169	14,318,356	89.05%
188	87.8%	219.025	2.46e-56	14,614,828	14,615,015	89.05%
188	87.8%	219.025	2.46e-56	14,953,484	14,953,671	89.05%
188	87.8%	219.025	2.46e-56	15,041,241	15,041,428	89.05%
188	87.8%	219.025	2.46e-56	15,100,777	15,100,964	89.05%
188	87.8%	219.025	2.46e-56	15,168,732	15,168,919	89.05%
199	86.4%	219.025	2.46e-56	15,356,016	15,356,214	94.76%
188	87.8%	219.025	2.46e-56	15,546,230	15,546,417	89.05%
187	87.7%	217.178	8.86e-56	9,800,212	9,800,026	88.57%
186	87.8%	217.178	8.86e-56	10,743,747	10,743,562	88.57%
193	87.0%	217.178	8.86e-56	10,747,793	10,747,601	91.43%
193	87.0%	217.178	8.86e-56	10,748,618	10,748,426	91.43%
193	87.1%	217.178	8.86e-56	10,748,702	10,748,510	91.43%
193	87.0%	217.178	8.86e-56	13,948,135	13,948,327	91.43%
193	87.0%	217.178	8.86e-56	13,951,232	13,951,424	91.43%
193	87.0%	217.178	8.86e-56	15,175,060	15,175,252	91.43%
189	87.3%	215.332	3.19e-55	813.576	813.764	89.52%
189	87.3%	215.332	3.19e-55	1,652,577	1,652,765	89.52%
189	87.3%	215.332	3.19e-55	2,067,994	2,067,806	89.52%
189	87.3%	215.332	3.19e-55	3,414,650	3,414,462	89.52%
189	87.3%	215.332	3.19e-55	3,777,117	3,777,305	89.52%
189	87.3%	215.332	3.19e-55	4,704,423	4,704,235	89.52%
189	87.3%	215.332	3.19e-55	10,745,867	10,745,679	89.52%
189	87.3%	215.332	3.19e-55	10,746,368	10,746,180	89.52%
198	86.4%	215.332	3.19e-55	13,948,177	13,948,374	93.81%
198	86.4%	215.332	3.19e-55	13,955,622	13,955,819	93.81%
198	86.4%	215.332	3.19e-55	13,969,053	13,969,250	93.81%
198	86.4%	215.332	3.19e-55	13,975,213	13,975,410	93.81%
198	86.4%	215.332	3.19e-55	13,991,320	13,991,517	93.81%
198	86.4%	215.332	3.19e-55	14,023,138	14,023,335	93.81%
198	86.4%	215.332	3.19e-55	14,026,445	14,026,642	93.81%
198	86.4%	215.332	3.19e-55	14,032,932	14,033,129	93.81%
198	86.4%	215.332	3.19e-55	14,049,307	14,049,504	93.81%
198	86.4%	215.332	3.19e-55	14,062,218	14,062,415	93.81%
198	86.4%	215.332	3.19e-55	14,076,202	14,076,399	93.81%
198	86.4%	215.332	3.19e-55	14,082,982	14,083,179	93.81%
198	86.4%	215.332	3.19e-55	14,089,558	14,089,755	93.81%
198	86.4%	215.332	3.19e-55	14,116,052	14,116,249	93.81%
198	86.4%	215.332	3.19e-55	14,160,343	14,160,540	93.81%
198	86.4%	215.332	3.19e-55	14,164,695	14,164,892	93.81%
198	86.4%	215.332	3.19e-55	14,174,489	14,174,686	93.81%
198	86.4%	215.332	3.19e-55	14,187,399	14,187,596	93.81%
198	86.4%	215.332	3.19e-55	14,205,142	14,205,339	93.81%
198	86.4%	215.332	3.19e-55	14,218,052	14,218,249	93.81%
198	86.4%	215.332	3.19e-55	14,240,198	14,240,395	93.81%
198	86.4%	215.332	3.19e-55	14,243,672	14,243,869	93.81%
198	86.4%	215.332	3.19e-55	14,259,337	14,259,534	93.81%
198	86.4%	215.332	3.19e-55	14,267,006	14,267,203	93.81%
198	86.4%	215.332	3.19e-55	14,270,310	14,270,507	93.81%
198	86.4%	215.332	3.19e-55	14,273,784	14,273,981	93.81%
198	86.4%	215.332	3.19e-55	14,280,360	14,280,557	93.81%
198	86.4%	215.332	3.19e-55	14,302,506	14,302,703	93.81%
198	86.4%	215.332	3.19e-55	14,305,519	14,305,716	93.81%
198	86.4%	215.332	3.19e-55	14,314,862	14,315,059	93.81%
198	86.4%	215.332	3.19e-55	14,321,192	14,321,389	93.81%
198	86.4%	215.332	3.19e-55	14,324,509	14,324,706	93.81%
198	86.4%	215.332	3.19e-55	14,327,813	14,328,010	93.81%
198	86.4%	215.332	3.19e-55	14,337,863	14,338,060	93.81%
198	86.4%	215.332	3.19e-55	14,379,886	14,380,083	93.81%
198	86.4%	215.332	3.19e-55	14,382,899	14,383,096	93.81%
198	86.4%	215.332	3.19e-55	14,385,912	14,386,109	93.81%
198	86.4%	215.332	3.19e-55	14,395,254	14,395,451	93.81%
198	86.4%	215.332	3.19e-55	14,401,584	14,401,781	93.81%
198	86.4%	215.332	3.19e-55	14,445,984	14,446,181	93.81%
198	86.4%	215.332	3.19e-55	14,455,778	14,455,975	93.81%
198	86.4%	215.332	3.19e-55	14,468,689	14,468,886	93.81%
198	86.4%	215.332	3.19e-55	14,482,677	14,482,874	93.81%
198	86.4%	215.332	3.19e-55	14,485,700	14,485,897	93.81%
198	86.4%	215.332	3.19e-55	14,517,391	14,517,588	93.81%
198	86.4%	215.332	3.19e-55	14,523,967	14,524,164	93.81%
198	86.4%	215.332	3.19e-55	14,553,140	14,553,337	93.81%
198	86.4%	215.332	3.19e-55	14,555,401	14,555,598	93.81%
198	86.4%	215.332	3.19e-55	14,558,424	14,558,621	93.81%
198	86.4%	215.332	3.19e-55	14,564,754	14,564,951	93.81%
198	86.4%	215.332	3.19e-55	14,571,073	14,571,270	93.81%
198	86.4%	215.332	3.19e-55	14,595,445	14,595,642	93.81%
198	86.4%	215.332	3.19e-55	14,611,815	14,612,012	93.81%
198	86.4%	215.332	3.19e-55	14,618,386	14,618,583	93.81%
198	86.4%	215.332	3.19e-55	14,624,873	14,625,070	93.81%
198	86.4%	215.332	3.19e-55	14,667,801	14,667,998	93.81%
198	86.4%	215.332	3.19e-55	14,677,553	14,677,750	93.81%
198	86.4%	215.332	3.19e-55	14,696,909	14,697,106	93.81%
198	86.4%	215.332	3.19e-55	14,703,490	14,703,687	93.81%
198	86.4%	215.332	3.19e-55	14,736,824	14,737,021	93.81%
198	86.4%	215.332	3.19e-55	14,746,576	14,746,773	93.81%
198	86.4%	215.332	3.19e-55	14,752,950	14,753,147	93.81%
198	86.4%	215.332	3.19e-55	14,762,744	14,762,941	93.81%
198	86.4%	215.332	3.19e-55	14,775,655	14,775,852	93.81%
198	86.4%	215.332	3.19e-55	14,797,427	14,797,624	93.81%
198	86.4%	215.332	3.19e-55	14,829,932	14,830,129	93.81%
198	86.4%	215.332	3.19e-55	14,837,591	14,837,788	93.81%
198	86.4%	215.332	3.19e-55	14,857,855	14,858,052	93.81%
198	86.4%	215.332	3.19e-55	14,864,476	14,864,673	93.81%
198	86.4%	215.332	3.19e-55	14,867,950	14,868,147	93.81%
198	86.4%	215.332	3.19e-55	14,874,526	14,874,723	93.81%
198	86.4%	215.332	3.19e-55	14,948,465	14,948,662	93.81%
198	86.4%	215.332	3.19e-55	14,966,878	14,967,075	93.81%
198	86.4%	215.332	3.19e-55	14,973,499	14,973,696	93.81%
198	86.4%	215.332	3.19e-55	14,976,973	14,977,170	93.81%
198	86.4%	215.332	3.19e-55	14,983,549	14,983,746	93.81%
198	86.4%	215.332	3.19e-55	15,055,641	15,055,838	93.81%
198	86.4%	215.332	3.19e-55	15,058,654	15,058,851	93.81%
198	86.4%	215.332	3.19e-55	15,061,667	15,061,864	93.81%
198	86.4%	215.332	3.19e-55	15,071,000	15,071,197	93.81%
198	86.4%	215.332	3.19e-55	15,074,013	15,074,210	93.81%
198	86.4%	215.332	3.19e-55	15,077,026	15,077,223	93.81%
198	86.4%	215.332	3.19e-55	15,083,346	15,083,543	93.81%
198	86.4%	215.332	3.19e-55	15,089,676	15,089,873	93.81%
198	86.4%	215.332	3.19e-55	15,092,699	15,092,896	93.81%
198	86.4%	215.332	3.19e-55	15,094,457	15,094,654	93.81%
198	86.4%	215.332	3.19e-55	15,097,470	15,097,667	93.81%
198	86.4%	215.332	3.19e-55	15,110,129	15,110,326	93.81%
198	86.4%	215.332	3.19e-55	15,142,574	15,142,771	93.81%
198	86.4%	215.332	3.19e-55	15,163,713	15,163,910	93.81%
198	86.4%	215.332	3.19e-55	15,190,796	15,190,993	93.81%
198	86.4%	215.332	3.19e-55	15,245,137	15,245,334	93.81%
198	86.4%	215.332	3.19e-55	15,253,500	15,253,697	93.81%
198	86.4%	215.332	3.19e-55	15,256,513	15,256,710	93.81%
198	86.4%	215.332	3.19e-55	15,259,536	15,259,733	93.81%
198	86.4%	215.332	3.19e-55	15,270,927	15,271,124	93.81%
198	86.4%	215.332	3.19e-55	15,324,748	15,324,945	93.81%
198	86.4%	215.332	3.19e-55	15,356,859	15,357,056	93.81%
198	86.4%	215.332	3.19e-55	15,359,872	15,360,069	93.81%
198	86.4%	215.332	3.19e-55	15,374,285	15,374,482	93.81%
198	86.4%	215.332	3.19e-55	15,387,528	15,387,725	93.81%
198	86.4%	215.332	3.19e-55	15,398,583	15,398,780	93.81%
198	86.4%	215.332	3.19e-55	15,412,038	15,412,235	93.81%
199	85.9%	213.485	1.15e-54	13,954,779	13,954,977	94.76%
199	85.9%	213.485	1.15e-54	13,968,210	13,968,408	94.76%
199	85.9%	213.485	1.15e-54	13,987,464	13,987,662	94.76%
188	87.2%	213.485	1.15e-54	13,988,307	13,988,494	89.05%
199	85.9%	213.485	1.15e-54	13,997,591	13,997,789	94.76%
188	87.2%	213.485	1.15e-54	13,998,434	13,998,621	89.05%
199	85.9%	213.485	1.15e-54	14,006,249	14,006,447	94.76%
199	85.9%	213.485	1.15e-54	14,011,645	14,011,843	94.76%
199	85.9%	213.485	1.15e-54	14,028,615	14,028,813	94.76%
188	87.2%	213.485	1.15e-54	14,029,458	14,029,645	89.05%
188	87.2%	213.485	1.15e-54	14,045,833	14,046,020	89.05%
199	85.9%	213.485	1.15e-54	14,061,365	14,061,563	94.76%
199	85.9%	213.485	1.15e-54	14,065,727	14,065,925	94.76%
199	85.9%	213.485	1.15e-54	14,072,057	14,072,255	94.76%
188	87.2%	213.485	1.15e-54	14,079,508	14,079,695	89.05%
188	87.2%	213.485	1.15e-54	14,097,885	14,098,072	89.05%
199	85.9%	213.485	1.15e-54	14,100,054	14,100,252	94.76%
199	85.9%	213.485	1.15e-54	14,135,254	14,135,452	94.76%
199	85.9%	213.485	1.15e-54	14,140,650	14,140,848	94.76%
199	85.9%	213.485	1.15e-54	14,153,170	14,153,368	94.76%
199	85.9%	213.485	1.15e-54	14,159,490	14,159,688	94.76%
188	87.2%	213.485	1.15e-54	14,171,015	14,171,202	89.05%
199	85.9%	213.485	1.15e-54	14,186,546	14,186,744	94.76%
188	87.2%	213.485	1.15e-54	14,195,058	14,195,245	89.05%
199	86.0%	213.485	1.15e-54	14,217,199	14,217,397	94.76%
188	87.2%	213.485	1.15e-54	14,225,711	14,225,898	89.05%
199	85.9%	213.485	1.15e-54	14,242,829	14,243,027	94.76%
199	85.9%	213.485	1.15e-54	14,258,484	14,258,682	94.76%
188	87.2%	213.485	1.15e-54	14,288,687	14,288,874	89.05%
199	85.9%	213.485	1.15e-54	14,307,689	14,307,887	94.76%
199	85.9%	213.485	1.15e-54	14,330,444	14,330,642	94.76%
188	87.2%	213.485	1.15e-54	14,346,190	14,346,377	89.05%
199	85.9%	213.485	1.15e-54	14,353,724	14,353,922	94.76%
188	87.2%	213.485	1.15e-54	14,362,475	14,362,662	89.05%
199	85.9%	213.485	1.15e-54	14,364,644	14,364,842	94.76%
199	85.9%	213.485	1.15e-54	14,379,043	14,379,241	94.76%
199	85.9%	213.485	1.15e-54	14,388,082	14,388,280	94.76%
188	87.2%	213.485	1.15e-54	14,398,561	14,398,748	89.05%
188	87.2%	213.485	1.15e-54	14,419,629	14,419,816	89.05%
199	85.9%	213.485	1.15e-54	14,429,095	14,429,293	94.76%
199	85.9%	213.485	1.15e-54	14,434,491	14,434,689	94.76%
188	87.2%	213.485	1.15e-54	14,452,304	14,452,491	89.05%
199	85.9%	213.485	1.15e-54	14,467,836	14,468,034	94.76%
199	85.9%	213.485	1.15e-54	14,478,517	14,478,715	94.76%
199	85.9%	213.485	1.15e-54	14,484,847	14,485,045	94.76%
199	85.9%	213.485	1.15e-54	14,495,529	14,495,727	94.76%
188	87.2%	213.485	1.15e-54	14,499,689	14,499,876	89.05%
188	87.2%	213.485	1.15e-54	14,513,917	14,514,104	89.05%
188	87.2%	213.485	1.15e-54	14,535,851	14,536,038	89.05%
199	85.9%	213.485	1.15e-54	14,552,297	14,552,495	94.76%
199	85.9%	213.485	1.15e-54	14,575,964	14,576,162	94.76%
199	85.9%	213.485	1.15e-54	14,607,498	14,607,696	94.76%
188	87.2%	213.485	1.15e-54	14,608,341	14,608,528	89.05%
199	85.9%	213.485	1.15e-54	14,613,985	14,614,183	94.76%
199	85.9%	213.485	1.15e-54	14,620,556	14,620,754	94.76%
188	87.2%	213.485	1.15e-54	14,621,399	14,621,586	89.05%
199	85.9%	213.485	1.15e-54	14,627,043	14,627,241	94.76%
188	87.2%	213.485	1.15e-54	14,627,886	14,628,073	89.05%
199	85.9%	213.485	1.15e-54	14,639,020	14,639,218	94.76%
199	85.9%	213.485	1.15e-54	14,656,308	14,656,506	94.76%
199	85.9%	213.485	1.15e-54	14,673,278	14,673,476	94.76%
188	87.2%	213.485	1.15e-54	14,674,121	14,674,308	89.05%
199	85.9%	213.485	1.15e-54	14,692,634	14,692,832	94.76%
188	87.2%	213.485	1.15e-54	14,693,477	14,693,664	89.05%
199	85.9%	213.485	1.15e-54	14,708,043	14,708,241	94.76%
199	85.9%	213.485	1.15e-54	14,725,331	14,725,529	94.76%
199	85.9%	213.485	1.15e-54	14,742,301	14,742,499	94.76%
188	87.2%	213.485	1.15e-54	14,743,144	14,743,331	89.05%
188	87.2%	213.485	1.15e-54	14,759,270	14,759,457	89.05%
199	85.9%	213.485	1.15e-54	14,774,802	14,775,000	94.76%
199	85.9%	213.485	1.15e-54	14,779,164	14,779,362	94.76%
199	85.9%	213.485	1.15e-54	14,789,636	14,789,834	94.76%
188	87.2%	213.485	1.15e-54	14,790,479	14,790,666	89.05%
188	87.2%	213.485	1.15e-54	14,793,953	14,794,140	89.05%
199	85.9%	213.485	1.15e-54	14,816,263	14,816,461	94.76%
188	87.2%	213.485	1.15e-54	14,817,106	14,817,293	89.05%
199	85.9%	213.485	1.15e-54	14,829,079	14,829,277	94.76%
199	85.9%	213.485	1.15e-54	14,839,761	14,839,959	94.76%
188	87.2%	213.485	1.15e-54	14,843,921	14,844,108	89.05%
188	87.2%	213.485	1.15e-54	14,854,843	14,855,030	89.05%
199	85.9%	213.485	1.15e-54	14,857,012	14,857,210	94.76%
188	87.2%	213.485	1.15e-54	14,882,853	14,883,040	89.05%
199	85.9%	213.485	1.15e-54	14,890,387	14,890,585	94.76%
199	85.9%	213.485	1.15e-54	14,893,401	14,893,599	94.76%
199	85.9%	213.485	1.15e-54	14,904,321	14,904,519	94.76%
199	85.9%	213.485	1.15e-54	14,914,005	14,914,203	94.76%
199	85.9%	213.485	1.15e-54	14,917,019	14,917,217	94.76%
199	85.9%	213.485	1.15e-54	14,927,939	14,928,137	94.76%
188	87.2%	213.485	1.15e-54	14,939,627	14,939,814	89.05%
199	85.9%	213.485	1.15e-54	14,941,796	14,941,994	94.76%
199	85.9%	213.485	1.15e-54	14,955,653	14,955,851	94.76%
188	87.2%	213.485	1.15e-54	14,963,866	14,964,053	89.05%
199	85.9%	213.485	1.15e-54	14,966,035	14,966,233	94.76%
188	87.2%	213.485	1.15e-54	14,991,876	14,992,063	89.05%
199	85.9%	213.485	1.15e-54	14,999,410	14,999,608	94.76%
199	85.9%	213.485	1.15e-54	15,002,424	15,002,622	94.76%
199	85.9%	213.485	1.15e-54	15,013,344	15,013,542	94.76%
188	87.2%	213.485	1.15e-54	15,025,032	15,025,219	89.05%
199	85.9%	213.485	1.15e-54	15,043,410	15,043,608	94.76%
199	85.9%	213.485	1.15e-54	15,054,798	15,054,996	94.76%
199	85.9%	213.485	1.15e-54	15,063,837	15,064,035	94.76%
199	85.9%	213.485	1.15e-54	15,070,157	15,070,355	94.76%
199	85.9%	213.485	1.15e-54	15,079,196	15,079,394	94.76%
188	87.2%	213.485	1.15e-54	15,128,173	15,128,360	89.05%
188	87.2%	213.485	1.15e-54	15,132,524	15,132,711	89.05%
199	85.9%	213.485	1.15e-54	15,148,051	15,148,249	94.76%
188	87.2%	213.485	1.15e-54	15,148,894	15,149,081	89.05%
199	85.9%	213.485	1.15e-54	15,151,064	15,151,262	94.76%
199	85.9%	213.485	1.15e-54	15,156,967	15,157,165	94.76%
188	87.2%	213.485	1.15e-54	15,157,810	15,157,997	89.05%
199	85.9%	213.485	1.15e-54	15,159,980	15,160,178	94.76%
199	85.9%	213.485	1.15e-54	15,170,901	15,171,099	94.76%
199	85.9%	213.485	1.15e-54	15,177,272	15,177,470	94.76%
188	87.2%	213.485	1.15e-54	15,178,115	15,178,302	89.05%
199	85.9%	213.485	1.15e-54	15,180,746	15,180,944	94.76%
188	87.2%	213.485	1.15e-54	15,181,589	15,181,776	89.05%
199	85.9%	213.485	1.15e-54	15,183,759	15,183,957	94.76%
199	85.9%	213.485	1.15e-54	15,195,812	15,196,010	94.76%
199	85.9%	213.485	1.15e-54	15,206,731	15,206,929	94.76%
199	85.9%	213.485	1.15e-54	15,212,096	15,212,294	94.76%
188	87.2%	213.485	1.15e-54	15,223,861	15,224,048	89.05%
199	85.9%	213.485	1.15e-54	15,226,030	15,226,228	94.76%
199	85.9%	213.485	1.15e-54	15,230,350	15,230,548	94.76%
188	87.2%	213.485	1.15e-54	15,242,115	15,242,302	89.05%
199	85.9%	213.485	1.15e-54	15,244,284	15,244,482	94.76%
199	85.9%	213.485	1.15e-54	15,252,657	15,252,855	94.76%
199	85.9%	213.485	1.15e-54	15,270,074	15,270,272	94.76%
199	85.9%	213.485	1.15e-54	15,273,097	15,273,295	94.76%
199	85.9%	213.485	1.15e-54	15,337,943	15,338,141	94.76%
199	85.9%	213.485	1.15e-54	15,373,432	15,373,630	94.76%
199	85.9%	213.485	1.15e-54	15,394,717	15,394,915	94.76%
193	86.5%	211.638	4.12e-54	9,800,256	9,800,064	91.43%
187	87.2%	211.638	4.12e-54	10,741,619	10,741,433	88.57%
193	86.5%	211.638	4.12e-54	10,747,332	10,747,140	91.43%
193	86.5%	211.638	4.12e-54	13,981,946	13,982,138	91.43%
193	86.5%	211.638	4.12e-54	13,985,252	13,985,444	91.43%
193	86.5%	211.638	4.12e-54	13,995,379	13,995,571	91.43%
193	86.5%	211.638	4.12e-54	14,059,153	14,059,345	91.43%
193	86.5%	211.638	4.12e-54	14,092,823	14,093,015	91.43%
193	86.5%	211.638	4.12e-54	14,157,278	14,157,470	91.43%
193	86.5%	211.638	4.12e-54	14,184,335	14,184,527	91.43%
193	86.5%	211.638	4.12e-54	14,214,988	14,215,180	91.43%
193	86.5%	211.638	4.12e-54	14,256,273	14,256,465	91.43%
193	86.5%	211.638	4.12e-54	14,283,625	14,283,817	91.43%
193	86.5%	211.638	4.12e-54	14,318,127	14,318,319	91.43%
193	86.5%	211.638	4.12e-54	14,341,128	14,341,320	91.43%
193	86.5%	211.638	4.12e-54	14,392,190	14,392,382	91.43%
193	86.5%	211.638	4.12e-54	14,465,624	14,465,816	91.43%
193	86.5%	211.638	4.12e-54	14,527,232	14,527,424	91.43%
193	86.5%	211.638	4.12e-54	14,530,789	14,530,981	91.43%
193	86.5%	211.638	4.12e-54	14,555,359	14,555,551	91.43%
193	86.5%	211.638	4.12e-54	14,561,689	14,561,881	91.43%
193	86.5%	211.638	4.12e-54	14,605,286	14,605,478	91.43%
193	86.5%	211.638	4.12e-54	14,671,066	14,671,258	91.43%
193	86.5%	211.638	4.12e-54	14,690,422	14,690,614	91.43%
193	86.5%	211.638	4.12e-54	14,740,089	14,740,281	91.43%
193	86.5%	211.638	4.12e-54	14,772,590	14,772,782	91.43%
193	86.5%	211.638	4.12e-54	14,807,273	14,807,465	91.43%
193	86.5%	211.638	4.12e-54	14,826,868	14,827,060	91.43%
193	86.5%	211.638	4.12e-54	14,837,549	14,837,741	91.43%
193	86.5%	211.638	4.12e-54	14,877,791	14,877,983	91.43%
193	86.5%	211.638	4.12e-54	14,986,814	14,987,006	91.43%
193	86.5%	211.638	4.12e-54	15,083,304	15,083,496	91.43%
193	86.5%	211.638	4.12e-54	15,089,634	15,089,826	91.43%
193	86.5%	211.638	4.12e-54	15,094,415	15,094,607	91.43%
193	86.5%	211.638	4.12e-54	15,100,735	15,100,927	91.43%
193	86.5%	211.638	4.12e-54	15,145,839	15,146,031	91.43%
189	86.8%	209.792	1.48e-53	72.908	73.096	89.52%
189	86.8%	209.792	1.48e-53	75.539	75.727	89.52%
189	86.8%	209.792	1.48e-53	89.82	90.008	89.52%
189	86.8%	209.792	1.48e-53	122.124	122.312	89.52%
189	86.8%	209.792	1.48e-53	136.36	136.548	89.52%
189	86.8%	209.792	1.48e-53	152.018	152.206	89.52%
189	86.8%	209.792	1.48e-53	187.348	187.536	89.52%
189	86.8%	209.792	1.48e-53	193.595	193.783	89.52%
189	86.8%	209.792	1.48e-53	196.598	196.786	89.52%
189	86.8%	209.792	1.48e-53	207.662	207.85	89.52%
189	86.8%	209.792	1.48e-53	212.779	212.967	89.52%
189	86.8%	209.792	1.48e-53	215.782	215.97	89.52%
189	86.8%	209.792	1.48e-53	218.785	218.973	89.52%
189	86.8%	209.792	1.48e-53	392.406	392.594	89.52%
189	86.8%	209.792	1.48e-53	437.96	438.148	89.52%
189	86.8%	209.792	1.48e-53	453.473	453.661	89.52%
189	86.8%	209.792	1.48e-53	489.273	489.461	89.52%
189	86.8%	209.792	1.48e-53	499.004	499.192	89.52%
189	86.8%	209.792	1.48e-53	503.878	504.066	89.52%
189	86.8%	209.792	1.48e-53	516.216	516.404	89.52%
189	86.8%	209.792	1.48e-53	520.716	520.904	89.52%
189	86.8%	209.792	1.48e-53	679.492	679.68	89.52%
189	86.8%	209.792	1.48e-53	683.04	683.228	89.52%
189	86.8%	209.792	1.48e-53	699.466	699.654	89.52%
189	86.8%	209.792	1.48e-53	706.167	706.355	89.52%
189	86.8%	209.792	1.48e-53	712.531	712.719	89.52%
189	86.8%	209.792	1.48e-53	725.712	725.9	89.52%
188	86.8%	209.792	1.48e-53	791.635	791.822	89.52%
189	86.8%	209.792	1.48e-53	871.637	871.825	89.52%
189	86.8%	209.792	1.48e-53	882.504	882.692	89.52%
189	86.8%	209.792	1.48e-53	887.569	887.757	89.52%
189	86.8%	209.792	1.48e-53	896.182	896.37	89.52%
189	86.8%	209.792	1.48e-53	928.626	928.814	89.52%
189	86.8%	209.792	1.48e-53	970.408	970.596	89.52%
189	86.8%	209.792	1.48e-53	1,091,442	1,091,630	89.52%
189	86.8%	209.792	1.48e-53	1,097,770	1,097,958	89.52%
189	86.8%	209.792	1.48e-53	1,112,405	1,112,593	89.52%
188	86.8%	209.792	1.48e-53	1,149,942	1,150,129	89.52%
188	86.8%	209.792	1.48e-53	1,220,998	1,221,185	89.52%
189	86.8%	209.792	1.48e-53	1,544,805	1,544,993	89.52%
189	86.8%	209.792	1.48e-53	1,546,317	1,546,505	89.52%
189	86.8%	209.792	1.48e-53	1,550,097	1,550,285	89.52%
189	86.8%	209.792	1.48e-53	1,579,781	1,579,969	89.52%
189	86.8%	209.792	1.48e-53	1,862,059	1,862,247	89.52%
189	86.8%	209.792	1.48e-53	1,971,177	1,971,365	89.52%
189	86.8%	209.792	1.48e-53	2,076,409	2,076,221	89.52%
189	86.8%	209.792	1.48e-53	2,087,068	2,086,880	89.52%
189	86.8%	209.792	1.48e-53	2,164,202	2,164,390	89.52%
189	86.8%	209.792	1.48e-53	2,170,374	2,170,562	89.52%
189	86.8%	209.792	1.48e-53	2,170,752	2,170,940	89.52%
189	86.8%	209.792	1.48e-53	2,246,717	2,246,905	89.52%
189	86.8%	209.792	1.48e-53	2,576,456	2,576,644	89.52%
189	86.8%	209.792	1.48e-53	2,783,374	2,783,562	89.52%
189	86.8%	209.792	1.48e-53	2,816,123	2,816,311	89.52%
189	86.8%	209.792	1.48e-53	2,816,503	2,816,691	89.52%
189	86.8%	209.792	1.48e-53	2,890,370	2,890,558	89.52%
189	86.8%	209.792	1.48e-53	3,003,599	3,003,787	89.52%
189	86.8%	209.792	1.48e-53	3,024,210	3,024,398	89.52%
189	86.8%	209.792	1.48e-53	3,024,590	3,024,778	89.52%
189	86.8%	209.792	1.48e-53	3,122,549	3,122,737	89.52%
189	86.8%	209.792	1.48e-53	3,344,150	3,344,338	89.52%
189	86.8%	209.792	1.48e-53	3,348,581	3,348,769	89.52%
189	86.8%	209.792	1.48e-53	3,416,999	3,416,811	89.52%
189	86.8%	209.792	1.48e-53	3,450,069	3,449,881	89.52%
189	86.8%	209.792	1.48e-53	3,542,192	3,542,380	89.52%
189	86.8%	209.792	1.48e-53	3,596,969	3,597,157	89.52%
189	86.8%	209.792	1.48e-53	3,624,026	3,624,214	89.52%
189	86.8%	209.792	1.48e-53	3,658,744	3,658,932	89.52%
189	86.8%	209.792	1.48e-53	3,758,252	3,758,440	89.52%
189	86.8%	209.792	1.48e-53	3,967,644	3,967,832	89.52%
189	86.8%	209.792	1.48e-53	4,019,610	4,019,798	89.52%
189	86.8%	209.792	1.48e-53	4,155,683	4,155,871	89.52%
189	86.8%	209.792	1.48e-53	4,178,982	4,179,170	89.52%
189	86.8%	209.792	1.48e-53	4,179,362	4,179,550	89.52%
189	86.8%	209.792	1.48e-53	4,222,353	4,222,541	89.52%
189	86.8%	209.792	1.48e-53	4,222,733	4,222,921	89.52%
189	86.8%	209.792	1.48e-53	4,307,583	4,307,771	89.52%
189	86.8%	209.792	1.48e-53	4,438,358	4,438,546	89.52%
189	86.8%	209.792	1.48e-53	4,646,933	4,647,121	89.52%
189	86.8%	209.792	1.48e-53	4,652,788	4,652,976	89.52%
189	86.8%	209.792	1.48e-53	4,706,186	4,705,998	89.52%
189	86.8%	209.792	1.48e-53	4,901,458	4,901,646	89.52%
189	86.8%	209.792	1.48e-53	4,970,516	4,970,704	89.52%
197	85.9%	209.792	1.48e-53	10,745,616	10,745,420	93.81%
192	86.5%	209.792	1.48e-53	10,746,828	10,746,637	90.95%
201	85.6%	209.792	1.48e-53	13,943,380	13,943,580	94.76%
198	85.9%	209.792	1.48e-53	13,964,705	13,964,902	93.81%
198	85.9%	209.792	1.48e-53	13,986,929	13,987,126	93.81%
198	85.9%	209.792	1.48e-53	13,997,056	13,997,253	93.81%
198	85.9%	209.792	1.48e-53	14,007,092	14,007,289	93.81%
198	85.9%	209.792	1.48e-53	14,020,115	14,020,312	93.81%
198	85.9%	209.792	1.48e-53	14,028,080	14,028,277	93.81%
198	85.9%	209.792	1.48e-53	14,044,455	14,044,652	93.81%
198	85.9%	209.792	1.48e-53	14,055,888	14,056,085	93.81%
198	85.9%	209.792	1.48e-53	14,060,830	14,061,027	93.81%
198	85.9%	209.792	1.48e-53	14,069,887	14,070,084	93.81%
198	85.9%	209.792	1.48e-53	14,130,995	14,131,192	93.81%
198	85.9%	209.792	1.48e-53	14,136,097	14,136,294	93.81%
198	85.9%	209.792	1.48e-53	14,148,911	14,149,108	93.81%
198	85.9%	209.792	1.48e-53	14,154,013	14,154,210	93.81%
198	85.9%	209.792	1.48e-53	14,169,637	14,169,834	93.81%
198	85.9%	209.792	1.48e-53	14,181,070	14,181,267	93.81%
198	85.9%	209.792	1.48e-53	14,186,011	14,186,208	93.81%
198	85.9%	209.792	1.48e-53	14,191,751	14,191,948	93.81%
198	85.9%	209.792	1.48e-53	14,211,723	14,211,920	93.81%
198	85.9%	209.792	1.48e-53	14,216,664	14,216,861	93.81%
198	85.9%	209.792	1.48e-53	14,222,404	14,222,601	93.81%
198	85.9%	209.792	1.48e-53	14,253,008	14,253,205	93.81%
198	85.9%	209.792	1.48e-53	14,257,949	14,258,146	93.81%
198	85.9%	209.792	1.48e-53	14,263,689	14,263,886	93.81%
198	85.9%	209.792	1.48e-53	14,311,839	14,312,036	93.81%
198	85.9%	209.792	1.48e-53	14,331,287	14,331,484	93.81%
198	85.9%	209.792	1.48e-53	14,424,836	14,425,033	93.81%
198	85.9%	209.792	1.48e-53	14,429,938	14,430,135	93.81%
198	85.9%	209.792	1.48e-53	14,442,961	14,443,158	93.81%
198	85.9%	209.792	1.48e-53	14,450,926	14,451,123	93.81%
198	85.9%	209.792	1.48e-53	14,467,301	14,467,498	93.81%
198	85.9%	209.792	1.48e-53	14,473,040	14,473,237	93.81%
198	85.9%	209.792	1.48e-53	14,476,347	14,476,544	93.81%
198	85.9%	209.792	1.48e-53	14,484,312	14,484,509	93.81%
198	85.9%	209.792	1.48e-53	14,490,052	14,490,249	93.81%
198	85.9%	209.792	1.48e-53	14,493,359	14,493,556	93.81%
198	85.9%	209.792	1.48e-53	14,574,379	14,574,576	93.81%
198	85.9%	209.792	1.48e-53	14,602,021	14,602,218	93.81%
198	85.9%	209.792	1.48e-53	14,606,963	14,607,160	93.81%
198	85.9%	209.792	1.48e-53	14,613,450	14,613,647	93.81%
198	85.9%	209.792	1.48e-53	14,634,467	14,634,664	93.81%
198	85.9%	209.792	1.48e-53	14,664,778	14,664,975	93.81%
198	85.9%	209.792	1.48e-53	14,672,743	14,672,940	93.81%
198	85.9%	209.792	1.48e-53	14,687,157	14,687,354	93.81%
198	85.9%	209.792	1.48e-53	14,692,099	14,692,296	93.81%
198	85.9%	209.792	1.48e-53	14,733,801	14,733,998	93.81%
198	85.9%	209.792	1.48e-53	14,741,766	14,741,963	93.81%
198	85.9%	209.792	1.48e-53	14,757,892	14,758,089	93.81%
198	85.9%	209.792	1.48e-53	14,769,325	14,769,522	93.81%
198	85.9%	209.792	1.48e-53	14,774,267	14,774,464	93.81%
198	85.9%	209.792	1.48e-53	14,780,017	14,780,214	93.81%
198	85.9%	209.792	1.48e-53	14,784,159	14,784,356	93.81%
198	85.9%	209.792	1.48e-53	14,789,101	14,789,298	93.81%
198	85.9%	209.792	1.48e-53	14,804,008	14,804,205	93.81%
198	85.9%	209.792	1.48e-53	14,810,786	14,810,983	93.81%
198	85.9%	209.792	1.48e-53	14,815,728	14,815,925	93.81%
198	85.9%	209.792	1.48e-53	14,823,603	14,823,800	93.81%
198	85.9%	209.792	1.48e-53	14,828,544	14,828,741	93.81%
198	85.9%	209.792	1.48e-53	14,834,284	14,834,481	93.81%
198	85.9%	209.792	1.48e-53	14,980,526	14,980,723	93.81%
198	85.9%	209.792	1.48e-53	15,147,516	15,147,713	93.81%
198	85.9%	209.792	1.48e-53	15,176,737	15,176,934	93.81%
198	85.9%	209.792	1.48e-53	15,277,075	15,277,272	93.81%
198	85.9%	209.792	1.48e-53	15,292,590	15,292,787	93.81%
198	85.9%	209.792	1.48e-53	15,380,432	15,380,629	93.81%
189	87.0%	209.792	1.48e-53	15,390,834	15,391,022	89.52%
198	85.9%	209.792	1.48e-53	15,433,422	15,433,619	93.81%
198	85.9%	209.792	1.48e-53	15,464,121	15,464,318	93.81%
191	86.5%	207.945	5.33e-53	1,573,655	1,573,845	90.48%
191	86.4%	207.945	5.33e-53	10,746,869	10,746,679	90.48%
188	86.7%	207.945	5.33e-53	13,958,929	13,959,116	89.05%
199	85.4%	207.945	5.33e-53	13,961,099	13,961,297	94.76%
199	85.4%	207.945	5.33e-53	13,990,477	13,990,675	94.76%
199	85.4%	207.945	5.33e-53	14,032,089	14,032,287	94.76%
199	85.4%	207.945	5.33e-53	14,044,990	14,045,188	94.76%
199	85.4%	207.945	5.33e-53	14,048,464	14,048,662	94.76%
199	85.4%	207.945	5.33e-53	14,082,139	14,082,337	94.76%
199	85.4%	207.945	5.33e-53	14,102,406	14,102,604	94.76%
199	85.4%	207.945	5.33e-53	14,105,417	14,105,615	94.76%
188	86.7%	207.945	5.33e-53	14,112,578	14,112,765	89.05%
199	85.4%	207.945	5.33e-53	14,115,209	14,115,407	94.76%
199	85.4%	207.945	5.33e-53	14,122,734	14,122,932	94.76%
199	85.4%	207.945	5.33e-53	14,163,852	14,164,050	94.76%
199	85.4%	207.945	5.33e-53	14,170,172	14,170,370	94.76%
199	85.4%	207.945	5.33e-53	14,173,646	14,173,844	94.76%
199	85.4%	207.945	5.33e-53	14,190,908	14,191,106	94.76%
199	85.4%	207.945	5.33e-53	14,197,228	14,197,426	94.76%
199	85.4%	207.945	5.33e-53	14,204,299	14,204,497	94.76%
199	85.4%	207.945	5.33e-53	14,221,561	14,221,759	94.76%
199	85.4%	207.945	5.33e-53	14,227,881	14,228,079	94.76%
199	85.4%	207.945	5.33e-53	14,246,631	14,246,829	94.76%
199	85.4%	207.945	5.33e-53	14,262,846	14,263,044	94.76%
199	85.4%	207.945	5.33e-53	14,272,941	14,273,139	94.76%
199	85.4%	207.945	5.33e-53	14,290,856	14,291,054	94.76%
199	85.4%	207.945	5.33e-53	14,293,208	14,293,406	94.76%
199	85.4%	207.945	5.33e-53	14,295,636	14,295,834	94.76%
199	85.4%	207.945	5.33e-53	14,298,648	14,298,846	94.76%
199	85.4%	207.945	5.33e-53	14,304,676	14,304,874	94.76%
199	85.4%	207.945	5.33e-53	14,314,009	14,314,207	94.76%
199	85.4%	207.945	5.33e-53	14,320,339	14,320,537	94.76%
199	85.4%	207.945	5.33e-53	14,348,359	14,348,557	94.76%
199	85.4%	207.945	5.33e-53	14,350,711	14,350,909	94.76%
199	85.4%	207.945	5.33e-53	14,366,996	14,367,194	94.76%
199	85.4%	207.945	5.33e-53	14,373,019	14,373,217	94.76%
199	85.4%	207.945	5.33e-53	14,376,031	14,376,229	94.76%
199	85.4%	207.945	5.33e-53	14,385,069	14,385,267	94.76%
199	85.4%	207.945	5.33e-53	14,394,401	14,394,599	94.76%
199	85.4%	207.945	5.33e-53	14,400,731	14,400,929	94.76%
199	85.4%	207.945	5.33e-53	14,407,060	14,407,258	94.76%
199	85.4%	207.945	5.33e-53	14,412,456	14,412,654	94.76%
199	85.4%	207.945	5.33e-53	14,415,479	14,415,677	94.76%
199	85.4%	207.945	5.33e-53	14,451,461	14,451,659	94.76%
199	85.4%	207.945	5.33e-53	14,454,935	14,455,133	94.76%
199	85.4%	207.945	5.33e-53	14,472,197	14,472,395	94.76%
199	85.4%	207.945	5.33e-53	14,489,209	14,489,407	94.76%
199	85.4%	207.945	5.33e-53	14,501,859	14,502,057	94.76%
199	85.4%	207.945	5.33e-53	14,516,548	14,516,746	94.76%
199	85.4%	207.945	5.33e-53	14,540,372	14,540,570	94.76%
199	85.4%	207.945	5.33e-53	14,543,383	14,543,581	94.76%
199	85.4%	207.945	5.33e-53	14,557,571	14,557,769	94.76%
199	85.4%	207.945	5.33e-53	14,563,901	14,564,099	94.76%
199	85.4%	207.945	5.33e-53	14,570,230	14,570,428	94.76%
187	86.7%	207.945	5.33e-53	14,580,125	14,580,311	89.05%
188	86.7%	207.945	5.33e-53	14,591,971	14,592,158	89.05%
199	85.4%	207.945	5.33e-53	14,594,602	14,594,800	94.76%
199	85.4%	207.945	5.33e-53	14,610,972	14,611,170	94.76%
199	85.4%	207.945	5.33e-53	14,624,030	14,624,228	94.76%
199	85.4%	207.945	5.33e-53	14,676,710	14,676,908	94.76%
199	85.4%	207.945	5.33e-53	14,696,066	14,696,264	94.76%
199	85.4%	207.945	5.33e-53	14,745,733	14,745,931	94.76%
199	85.4%	207.945	5.33e-53	14,758,427	14,758,625	94.76%
199	85.4%	207.945	5.33e-53	14,761,901	14,762,099	94.76%
199	85.4%	207.945	5.33e-53	14,783,316	14,783,514	94.76%
199	85.4%	207.945	5.33e-53	14,793,110	14,793,308	94.76%
199	85.4%	207.945	5.33e-53	14,796,584	14,796,782	94.76%
199	85.4%	207.945	5.33e-53	14,809,943	14,810,141	94.76%
199	85.4%	207.945	5.33e-53	14,819,737	14,819,935	94.76%
199	85.4%	207.945	5.33e-53	14,833,441	14,833,639	94.76%
199	85.4%	207.945	5.33e-53	14,846,091	14,846,289	94.76%
199	85.4%	207.945	5.33e-53	14,867,107	14,867,305	94.76%
199	85.4%	207.945	5.33e-53	14,885,022	14,885,220	94.76%
199	85.4%	207.945	5.33e-53	14,887,374	14,887,572	94.76%
188	86.7%	207.945	5.33e-53	14,902,152	14,902,339	89.05%
199	85.4%	207.945	5.33e-53	14,906,673	14,906,871	94.76%
199	85.4%	207.945	5.33e-53	14,908,640	14,908,838	94.76%
199	85.4%	207.945	5.33e-53	14,910,992	14,911,190	94.76%
188	86.7%	207.945	5.33e-53	14,925,770	14,925,957	89.05%
199	85.4%	207.945	5.33e-53	14,930,291	14,930,489	94.76%
199	85.4%	207.945	5.33e-53	14,958,005	14,958,203	94.76%
199	85.4%	207.945	5.33e-53	14,976,130	14,976,328	94.76%
199	85.4%	207.945	5.33e-53	14,994,045	14,994,243	94.76%
199	85.4%	207.945	5.33e-53	14,996,397	14,996,595	94.76%
188	86.7%	207.945	5.33e-53	15,011,175	15,011,362	89.05%
199	85.4%	207.945	5.33e-53	15,015,696	15,015,894	94.76%
199	85.4%	207.945	5.33e-53	15,027,201	15,027,399	94.76%
199	85.4%	207.945	5.33e-53	15,029,553	15,029,751	94.76%
199	85.4%	207.945	5.33e-53	15,045,762	15,045,960	94.76%
199	85.4%	207.945	5.33e-53	15,048,773	15,048,971	94.76%
199	85.4%	207.945	5.33e-53	15,051,786	15,051,984	94.76%
199	85.4%	207.945	5.33e-53	15,060,824	15,061,022	94.76%
199	85.4%	207.945	5.33e-53	15,076,183	15,076,381	94.76%
199	85.4%	207.945	5.33e-53	15,085,516	15,085,714	94.76%
199	85.4%	207.945	5.33e-53	15,091,846	15,092,044	94.76%
199	85.4%	207.945	5.33e-53	15,096,627	15,096,825	94.76%
199	85.4%	207.945	5.33e-53	15,102,947	15,103,145	94.76%
199	85.4%	207.945	5.33e-53	15,109,276	15,109,474	94.76%
199	85.4%	207.945	5.33e-53	15,115,604	15,115,802	94.76%
199	85.4%	207.945	5.33e-53	15,121,000	15,121,198	94.76%
199	85.4%	207.945	5.33e-53	15,124,023	15,124,221	94.76%
199	85.4%	207.945	5.33e-53	15,135,155	15,135,353	94.76%
188	86.7%	207.945	5.33e-53	15,135,998	15,136,185	89.05%
188	86.7%	207.945	5.33e-53	15,151,907	15,152,094	89.05%
188	86.7%	207.945	5.33e-53	15,160,823	15,161,010	89.05%
199	85.4%	207.945	5.33e-53	15,189,953	15,190,151	94.76%
199	85.4%	207.945	5.33e-53	15,209,083	15,209,281	94.76%
199	85.4%	207.945	5.33e-53	15,215,109	15,215,307	94.76%
199	85.4%	207.945	5.33e-53	15,227,337	15,227,535	94.76%
199	85.4%	207.945	5.33e-53	15,233,363	15,233,561	94.76%
199	85.4%	207.945	5.33e-53	15,246,634	15,246,832	94.76%
199	85.4%	207.945	5.33e-53	15,249,645	15,249,843	94.76%
199	85.4%	207.945	5.33e-53	15,258,683	15,258,881	94.76%
199	85.4%	207.945	5.33e-53	15,265,012	15,265,210	94.76%
199	85.4%	207.945	5.33e-53	15,280,289	15,280,487	94.76%
199	85.4%	207.945	5.33e-53	15,283,312	15,283,510	94.76%
199	85.4%	207.945	5.33e-53	15,326,917	15,327,115	94.76%
199	85.4%	207.945	5.33e-53	15,340,956	15,341,154	94.76%
199	85.4%	207.945	5.33e-53	15,343,969	15,344,167	94.76%
199	85.4%	207.945	5.33e-53	15,346,980	15,347,178	94.76%
199	85.4%	207.945	5.33e-53	15,349,993	15,350,191	94.76%
199	85.4%	207.945	5.33e-53	15,353,004	15,353,202	94.76%
199	85.4%	207.945	5.33e-53	15,368,370	15,368,568	94.76%
199	85.4%	207.945	5.33e-53	15,397,740	15,397,938	94.76%
199	85.4%	207.945	5.33e-53	15,402,760	15,402,958	94.76%
199	85.4%	207.945	5.33e-53	15,419,227	15,419,425	94.76%
199	85.4%	207.945	5.33e-53	15,433,957	15,434,155	94.76%
199	85.4%	207.945	5.33e-53	15,449,926	15,450,124	94.76%
199	85.4%	207.945	5.33e-53	15,464,656	15,464,854	94.76%
189	86.5%	206.098	1.92e-52	666.129	666.317	90.00%
190	86.5%	206.098	1.92e-52	760.995	761.184	90.00%
186	86.6%	206.098	1.92e-52	795.116	795.301	88.57%
187	86.6%	206.098	1.92e-52	875.196	875.382	88.57%
187	86.6%	206.098	1.92e-52	899.741	899.927	88.57%
193	86.0%	206.098	1.92e-52	909.847	910.039	91.43%
193	86.0%	206.098	1.92e-52	912.893	913.085	91.43%
193	86.0%	206.098	1.92e-52	914.642	914.834	91.43%
193	86.0%	206.098	1.92e-52	1,003,039	1,003,231	91.43%
193	86.0%	206.098	1.92e-52	1,005,707	1,005,899	91.43%
196	85.7%	206.098	1.92e-52	2,733,019	2,733,214	92.86%
196	85.7%	206.098	1.92e-52	4,116,594	4,116,789	92.86%
193	86.0%	206.098	1.92e-52	10,738,549	10,738,357	91.43%
192	86.1%	206.098	1.92e-52	10,744,741	10,744,550	91.43%
166	89.2%	206.098	1.92e-52	10,748,633	10,748,468	78.57%
193	86.0%	206.098	1.92e-52	13,943,429	13,943,621	91.43%
193	86.0%	206.098	1.92e-52	14,026,403	14,026,595	91.43%
193	86.0%	206.098	1.92e-52	14,302,464	14,302,656	91.43%
193	86.0%	206.098	1.92e-52	14,311,797	14,311,989	91.43%
197	85.4%	206.098	1.92e-52	14,370,009	14,370,205	94.76%
193	86.0%	206.098	1.92e-52	14,382,857	14,383,049	91.43%
193	86.0%	206.098	1.92e-52	14,398,519	14,398,711	91.43%
193	86.0%	206.098	1.92e-52	14,404,849	14,405,041	91.43%
193	86.0%	206.098	1.92e-52	14,482,635	14,482,827	91.43%
193	86.0%	206.098	1.92e-52	14,568,019	14,568,211	91.43%
193	86.0%	206.098	1.92e-52	14,756,215	14,756,407	91.43%
193	86.0%	206.098	1.92e-52	15,073,971	15,074,163	91.43%
193	86.0%	206.098	1.92e-52	15,107,065	15,107,257	91.43%
193	86.0%	206.098	1.92e-52	15,113,393	15,113,585	91.43%
193	86.0%	206.098	1.92e-52	15,256,471	15,256,663	91.43%
193	86.0%	206.098	1.92e-52	15,262,801	15,262,993	91.43%
193	86.0%	206.098	1.92e-52	15,359,830	15,360,022	91.43%
193	86.0%	206.098	1.92e-52	15,366,159	15,366,351	91.43%
189	86.2%	204.252	6.90e-52	80.451	80.639	89.52%
189	86.2%	204.252	6.90e-52	86.15	86.338	89.52%
189	86.2%	204.252	6.90e-52	111.797	111.985	89.52%
189	86.2%	204.252	6.90e-52	125.873	126.061	89.52%
189	86.2%	204.252	6.90e-52	126.617	126.805	89.52%
189	86.2%	204.252	6.90e-52	132.237	132.425	89.52%
189	86.2%	204.252	6.90e-52	139.816	140.004	89.52%
189	86.2%	204.252	6.90e-52	143.938	144.126	89.52%
189	86.2%	204.252	6.90e-52	148.349	148.537	89.52%
189	86.2%	204.252	6.90e-52	149.76	149.948	89.52%
189	86.2%	204.252	6.90e-52	174.736	174.924	89.52%
189	86.2%	204.252	6.90e-52	198.851	199.039	89.52%
189	86.2%	204.252	6.90e-52	200.347	200.535	89.52%
189	86.2%	204.252	6.90e-52	222.534	222.722	89.52%
189	86.2%	204.252	6.90e-52	223.278	223.466	89.52%
189	86.2%	204.252	6.90e-52	234.373	234.561	89.52%
189	86.2%	204.252	6.90e-52	235.87	236.058	89.52%
189	86.2%	204.252	6.90e-52	242.634	242.822	89.52%
189	86.2%	204.252	6.90e-52	325.673	325.861	89.52%
189	86.2%	204.252	6.90e-52	343.359	343.547	89.52%
189	86.2%	204.252	6.90e-52	347.655	347.843	89.52%
189	86.2%	204.252	6.90e-52	359.134	359.322	89.52%
188	86.2%	204.252	6.90e-52	391.362	391.549	89.52%
189	86.2%	204.252	6.90e-52	410.336	410.524	89.52%
188	86.2%	204.252	6.90e-52	417.256	417.443	89.52%
189	86.2%	204.252	6.90e-52	461.302	461.49	89.52%
189	86.2%	204.252	6.90e-52	474.844	475.032	89.52%
189	86.2%	204.252	6.90e-52	480.143	480.331	89.52%
189	86.3%	204.252	6.90e-52	490.775	490.963	89.52%
188	86.2%	204.252	6.90e-52	493.78	493.967	89.52%
189	86.2%	204.252	6.90e-52	524.465	524.653	89.52%
189	86.2%	204.252	6.90e-52	530.307	530.495	89.52%
189	86.2%	204.252	6.90e-52	534.807	534.995	89.52%
189	86.2%	204.252	6.90e-52	535.558	535.746	89.52%
189	86.2%	204.252	6.90e-52	564.509	564.697	89.52%
189	86.2%	204.252	6.90e-52	587.078	587.266	89.52%
189	86.3%	204.252	6.90e-52	686.79	686.978	89.52%
189	86.3%	204.252	6.90e-52	690.539	690.727	89.52%
189	86.3%	204.252	6.90e-52	716.281	716.469	89.52%
189	86.3%	204.252	6.90e-52	745.091	745.279	89.52%
189	86.3%	204.252	6.90e-52	746.971	747.159	89.52%
189	86.3%	204.252	6.90e-52	749.599	749.787	89.52%
189	86.2%	204.252	6.90e-52	751.853	752.041	89.52%
189	86.2%	204.252	6.90e-52	761.532	761.72	89.52%
188	86.2%	204.252	6.90e-52	765.679	765.866	89.52%
189	86.2%	204.252	6.90e-52	768.865	769.053	89.52%
189	86.2%	204.252	6.90e-52	797.002	797.19	89.52%
189	86.2%	204.252	6.90e-52	807.324	807.512	89.52%
188	86.2%	204.252	6.90e-52	809.506	809.693	89.52%
189	86.2%	204.252	6.90e-52	876.326	876.514	89.52%
189	86.2%	204.252	6.90e-52	900.871	901.059	89.52%
189	86.2%	204.252	6.90e-52	909.431	909.619	89.52%
189	86.2%	204.252	6.90e-52	910.224	910.412	89.52%
189	86.2%	204.252	6.90e-52	911.353	911.541	89.52%
189	86.2%	204.252	6.90e-52	933.316	933.504	89.52%
189	86.2%	204.252	6.90e-52	938.005	938.193	89.52%
189	86.3%	204.252	6.90e-52	951.895	952.083	89.52%
189	86.3%	204.252	6.90e-52	954.852	955.04	89.52%
189	86.2%	204.252	6.90e-52	967.132	967.32	89.52%
189	86.2%	204.252	6.90e-52	972.628	972.816	89.52%
189	86.2%	204.252	6.90e-52	973.762	973.95	89.52%
189	86.2%	204.252	6.90e-52	982.463	982.651	89.52%
189	86.2%	204.252	6.90e-52	1,002,623	1,002,811	89.52%
189	86.2%	204.252	6.90e-52	1,003,416	1,003,604	89.52%
189	86.2%	204.252	6.90e-52	1,040,570	1,040,758	89.52%
189	86.2%	204.252	6.90e-52	1,076,320	1,076,508	89.52%
189	86.2%	204.252	6.90e-52	1,108,268	1,108,456	89.52%
189	86.2%	204.252	6.90e-52	1,109,764	1,109,952	89.52%
189	86.2%	204.252	6.90e-52	1,122,624	1,122,812	89.52%
189	86.3%	204.252	6.90e-52	1,146,417	1,146,605	89.52%
189	86.2%	204.252	6.90e-52	1,152,544	1,152,732	89.52%
188	86.2%	204.252	6.90e-52	1,163,471	1,163,658	89.52%
189	86.3%	204.252	6.90e-52	1,167,981	1,168,169	89.52%
189	86.2%	204.252	6.90e-52	1,171,326	1,171,514	89.52%
188	86.2%	204.252	6.90e-52	1,174,807	1,174,994	89.52%
189	86.2%	204.252	6.90e-52	1,180,452	1,180,640	89.52%
189	86.2%	204.252	6.90e-52	1,198,182	1,198,370	89.52%
189	86.2%	204.252	6.90e-52	1,208,673	1,208,861	89.52%
188	86.2%	204.252	6.90e-52	1,217,014	1,217,201	89.52%
189	86.2%	204.252	6.90e-52	1,287,882	1,288,070	89.52%
189	86.2%	204.252	6.90e-52	1,293,172	1,293,360	89.52%
189	86.2%	204.252	6.90e-52	1,297,330	1,297,518	89.52%
189	86.2%	204.252	6.90e-52	1,301,487	1,301,675	89.52%
189	86.3%	204.252	6.90e-52	1,393,785	1,393,973	89.52%
189	86.3%	204.252	6.90e-52	1,394,541	1,394,729	89.52%
189	86.2%	204.252	6.90e-52	1,407,129	1,407,317	89.52%
189	86.2%	204.252	6.90e-52	1,413,674	1,413,862	89.52%
189	86.2%	204.252	6.90e-52	1,415,437	1,415,625	89.52%
189	86.2%	204.252	6.90e-52	1,422,827	1,423,015	89.52%
189	86.2%	204.252	6.90e-52	1,424,590	1,424,778	89.52%
189	86.2%	204.252	6.90e-52	1,437,643	1,437,831	89.52%
189	86.2%	204.252	6.90e-52	1,442,171	1,442,359	89.52%
189	86.2%	204.252	6.90e-52	1,456,599	1,456,787	89.52%
189	86.2%	204.252	6.90e-52	1,485,360	1,485,548	89.52%
189	86.2%	204.252	6.90e-52	1,488,363	1,488,551	89.52%
189	86.2%	204.252	6.90e-52	1,555,389	1,555,577	89.52%
189	86.3%	204.252	6.90e-52	1,556,522	1,556,710	89.52%
189	86.2%	204.252	6.90e-52	1,568,114	1,568,302	89.52%
189	86.3%	204.252	6.90e-52	1,587,005	1,587,193	89.52%
189	86.3%	204.252	6.90e-52	1,603,658	1,603,846	89.52%
189	86.2%	204.252	6.90e-52	1,608,190	1,608,378	89.52%
189	86.3%	204.252	6.90e-52	1,610,080	1,610,268	89.52%
189	86.2%	204.252	6.90e-52	1,658,863	1,659,051	89.52%
189	86.2%	204.252	6.90e-52	1,664,860	1,665,048	89.52%
189	86.3%	204.252	6.90e-52	1,681,036	1,681,224	89.52%
189	86.2%	204.252	6.90e-52	1,683,903	1,684,091	89.52%
189	86.2%	204.252	6.90e-52	1,736,207	1,736,395	89.52%
189	86.2%	204.252	6.90e-52	1,760,263	1,760,451	89.52%
189	86.2%	204.252	6.90e-52	1,774,583	1,774,771	89.52%
189	86.3%	204.252	6.90e-52	1,776,095	1,776,283	89.52%
189	86.2%	204.252	6.90e-52	1,776,473	1,776,661	89.52%
189	86.2%	204.252	6.90e-52	1,781,009	1,781,197	89.52%
189	86.2%	204.252	6.90e-52	1,802,622	1,802,810	89.52%
189	86.3%	204.252	6.90e-52	1,804,506	1,804,694	89.52%
189	86.2%	204.252	6.90e-52	1,807,530	1,807,718	89.52%
189	86.3%	204.252	6.90e-52	1,809,414	1,809,602	89.52%
189	86.2%	204.252	6.90e-52	1,847,828	1,848,016	89.52%
189	86.2%	204.252	6.90e-52	1,891,733	1,891,921	89.52%
189	86.2%	204.252	6.90e-52	1,967,119	1,967,307	89.52%
189	86.2%	204.252	6.90e-52	1,973,041	1,973,229	89.52%
189	86.2%	204.252	6.90e-52	2,049,654	2,049,466	89.52%
189	86.2%	204.252	6.90e-52	2,065,054	2,064,866	89.52%
188	86.2%	204.252	6.90e-52	2,075,654	2,075,467	89.52%
189	86.2%	204.252	6.90e-52	2,077,323	2,077,135	89.52%
189	86.2%	204.252	6.90e-52	2,081,655	2,081,467	89.52%
189	86.2%	204.252	6.90e-52	2,087,441	2,087,253	89.52%
189	86.2%	204.252	6.90e-52	2,091,191	2,091,003	89.52%
189	86.2%	204.252	6.90e-52	2,096,168	2,096,356	89.52%
189	86.3%	204.252	6.90e-52	2,152,738	2,152,926	89.52%
189	86.3%	204.252	6.90e-52	2,153,494	2,153,682	89.52%
189	86.2%	204.252	6.90e-52	2,215,628	2,215,816	89.52%
189	86.2%	204.252	6.90e-52	2,224,843	2,225,031	89.52%
189	86.2%	204.252	6.90e-52	2,236,672	2,236,860	89.52%
189	86.2%	204.252	6.90e-52	2,286,772	2,286,960	89.52%
189	86.2%	204.252	6.90e-52	2,297,688	2,297,876	89.52%
189	86.2%	204.252	6.90e-52	2,306,343	2,306,531	89.52%
189	86.2%	204.252	6.90e-52	2,306,721	2,306,909	89.52%
189	86.2%	204.252	6.90e-52	2,348,492	2,348,680	89.52%
189	86.2%	204.252	6.90e-52	2,351,117	2,351,305	89.52%
189	86.3%	204.252	6.90e-52	2,355,996	2,356,184	89.52%
189	86.2%	204.252	6.90e-52	2,362,055	2,362,243	89.52%
189	86.2%	204.252	6.90e-52	2,543,500	2,543,688	89.52%
189	86.3%	204.252	6.90e-52	2,544,634	2,544,822	89.52%
189	86.2%	204.252	6.90e-52	2,725,325	2,725,513	89.52%
189	86.2%	204.252	6.90e-52	2,725,703	2,725,891	89.52%
189	86.2%	204.252	6.90e-52	2,739,939	2,740,127	89.52%
189	86.3%	204.252	6.90e-52	2,781,106	2,781,294	89.52%
189	86.2%	204.252	6.90e-52	2,782,618	2,782,806	89.52%
189	86.3%	204.252	6.90e-52	2,782,996	2,783,184	89.52%
189	86.2%	204.252	6.90e-52	2,812,352	2,812,540	89.52%
189	86.2%	204.252	6.90e-52	2,825,071	2,825,259	89.52%
189	86.2%	204.252	6.90e-52	2,830,361	2,830,549	89.52%
189	86.3%	204.252	6.90e-52	2,849,959	2,850,147	89.52%
189	86.2%	204.252	6.90e-52	2,856,760	2,856,948	89.52%
189	86.3%	204.252	6.90e-52	2,858,650	2,858,838	89.52%
189	86.3%	204.252	6.90e-52	2,936,200	2,936,388	89.52%
189	86.3%	204.252	6.90e-52	2,940,357	2,940,545	89.52%
189	86.2%	204.252	6.90e-52	2,941,868	2,942,056	89.52%
189	86.3%	204.252	6.90e-52	2,944,135	2,944,323	89.52%
189	86.2%	204.252	6.90e-52	2,945,646	2,945,834	89.52%
189	86.2%	204.252	6.90e-52	2,957,235	2,957,423	89.52%
189	86.2%	204.252	6.90e-52	3,008,891	3,009,079	89.52%
189	86.3%	204.252	6.90e-52	3,010,024	3,010,212	89.52%
189	86.2%	204.252	6.90e-52	3,017,080	3,017,268	89.52%
189	86.3%	204.252	6.90e-52	3,032,906	3,033,094	89.52%
189	86.3%	204.252	6.90e-52	3,078,202	3,078,390	89.52%
189	86.2%	204.252	6.90e-52	3,082,734	3,082,922	89.52%
189	86.3%	204.252	6.90e-52	3,084,624	3,084,812	89.52%
189	86.2%	204.252	6.90e-52	3,128,835	3,129,023	89.52%
189	86.2%	204.252	6.90e-52	3,134,832	3,135,020	89.52%
189	86.3%	204.252	6.90e-52	3,143,648	3,143,836	89.52%
189	86.2%	204.252	6.90e-52	3,146,515	3,146,703	89.52%
189	86.2%	204.252	6.90e-52	3,148,384	3,148,572	89.52%
189	86.2%	204.252	6.90e-52	3,149,885	3,150,073	89.52%
189	86.2%	204.252	6.90e-52	3,195,083	3,195,271	89.52%
189	86.2%	204.252	6.90e-52	3,209,404	3,209,592	89.52%
189	86.3%	204.252	6.90e-52	3,210,916	3,211,104	89.52%
189	86.2%	204.252	6.90e-52	3,211,294	3,211,482	89.52%
189	86.2%	204.252	6.90e-52	3,215,830	3,216,018	89.52%
189	86.2%	204.252	6.90e-52	3,238,954	3,239,142	89.52%
189	86.2%	204.252	6.90e-52	3,263,765	3,263,953	89.52%
189	86.2%	204.252	6.90e-52	3,267,544	3,267,732	89.52%
189	86.2%	204.252	6.90e-52	3,292,352	3,292,540	89.52%
189	86.2%	204.252	6.90e-52	3,340,092	3,340,280	89.52%
189	86.2%	204.252	6.90e-52	3,350,445	3,350,633	89.52%
189	86.2%	204.252	6.90e-52	3,389,691	3,389,879	89.52%
189	86.2%	204.252	6.90e-52	3,410,420	3,410,232	89.52%
189	86.2%	204.252	6.90e-52	3,432,116	3,431,928	89.52%
189	86.2%	204.252	6.90e-52	3,436,398	3,436,210	89.52%
189	86.2%	204.252	6.90e-52	3,440,051	3,439,863	89.52%
189	86.2%	204.252	6.90e-52	3,444,656	3,444,468	89.52%
189	86.2%	204.252	6.90e-52	3,450,442	3,450,254	89.52%
189	86.2%	204.252	6.90e-52	3,454,192	3,454,004	89.52%
189	86.2%	204.252	6.90e-52	3,459,169	3,459,357	89.52%
189	86.3%	204.252	6.90e-52	3,530,728	3,530,916	89.52%
189	86.3%	204.252	6.90e-52	3,531,484	3,531,672	89.52%
189	86.2%	204.252	6.90e-52	3,580,439	3,580,627	89.52%
189	86.2%	204.252	6.90e-52	3,589,654	3,589,842	89.52%
189	86.2%	204.252	6.90e-52	3,648,699	3,648,887	89.52%
189	86.2%	204.252	6.90e-52	3,718,027	3,718,215	89.52%
189	86.2%	204.252	6.90e-52	3,726,681	3,726,869	89.52%
189	86.2%	204.252	6.90e-52	3,727,059	3,727,247	89.52%
189	86.2%	204.252	6.90e-52	3,753,986	3,754,174	89.52%
189	86.3%	204.252	6.90e-52	3,775,997	3,776,185	89.52%
189	86.2%	204.252	6.90e-52	3,780,069	3,780,257	89.52%
189	86.2%	204.252	6.90e-52	3,781,197	3,781,385	89.52%
189	86.2%	204.252	6.90e-52	3,783,822	3,784,010	89.52%
189	86.2%	204.252	6.90e-52	3,784,951	3,785,139	89.52%
189	86.2%	204.252	6.90e-52	3,787,576	3,787,764	89.52%
189	86.3%	204.252	6.90e-52	3,792,455	3,792,643	89.52%
189	86.3%	204.252	6.90e-52	3,796,393	3,796,581	89.52%
189	86.2%	204.252	6.90e-52	3,798,514	3,798,702	89.52%
189	86.2%	204.252	6.90e-52	3,928,652	3,928,840	89.52%
189	86.2%	204.252	6.90e-52	4,096,177	4,096,365	89.52%
189	86.2%	204.252	6.90e-52	4,096,555	4,096,743	89.52%
189	86.2%	204.252	6.90e-52	4,112,856	4,113,044	89.52%
189	86.2%	204.252	6.90e-52	4,113,234	4,113,422	89.52%
189	86.2%	204.252	6.90e-52	4,155,305	4,155,493	89.52%
189	86.2%	204.252	6.90e-52	4,175,211	4,175,399	89.52%
189	86.2%	204.252	6.90e-52	4,187,930	4,188,118	89.52%
189	86.2%	204.252	6.90e-52	4,196,497	4,196,685	89.52%
189	86.2%	204.252	6.90e-52	4,201,787	4,201,975	89.52%
189	86.2%	204.252	6.90e-52	4,218,582	4,218,770	89.52%
189	86.2%	204.252	6.90e-52	4,231,301	4,231,489	89.52%
189	86.2%	204.252	6.90e-52	4,236,591	4,236,779	89.52%
189	86.2%	204.252	6.90e-52	4,246,708	4,246,896	89.52%
189	86.3%	204.252	6.90e-52	4,267,517	4,267,705	89.52%
189	86.3%	204.252	6.90e-52	4,280,396	4,280,584	89.52%
189	86.3%	204.252	6.90e-52	4,293,275	4,293,463	89.52%
189	86.3%	204.252	6.90e-52	4,360,205	4,360,393	89.52%
189	86.3%	204.252	6.90e-52	4,364,740	4,364,928	89.52%
189	86.3%	204.252	6.90e-52	4,365,496	4,365,684	89.52%
189	86.3%	204.252	6.90e-52	4,367,385	4,367,573	89.52%
189	86.3%	204.252	6.90e-52	4,369,274	4,369,462	89.52%
189	86.3%	204.252	6.90e-52	4,370,030	4,370,218	89.52%
189	86.2%	204.252	6.90e-52	4,400,327	4,400,515	89.52%
189	86.2%	204.252	6.90e-52	4,426,978	4,427,166	89.52%
189	86.2%	204.252	6.90e-52	4,431,556	4,431,744	89.52%
188	86.2%	204.252	6.90e-52	4,519,516	4,519,703	89.52%
189	86.2%	204.252	6.90e-52	4,527,760	4,527,948	89.52%
189	86.2%	204.252	6.90e-52	4,528,128	4,528,316	89.52%
189	86.2%	204.252	6.90e-52	4,617,702	4,617,890	89.52%
189	86.2%	204.252	6.90e-52	4,701,159	4,700,971	89.52%
189	86.2%	204.252	6.90e-52	4,705,221	4,705,033	89.52%
189	86.2%	204.252	6.90e-52	4,733,124	4,732,936	89.52%
189	86.2%	204.252	6.90e-52	4,739,960	4,739,772	89.52%
189	86.3%	204.252	6.90e-52	4,899,586	4,899,774	89.52%
188	86.2%	204.252	6.90e-52	4,932,450	4,932,637	89.52%
189	86.2%	204.252	6.90e-52	4,953,394	4,953,582	89.52%
189	86.2%	204.252	6.90e-52	4,958,770	4,958,958	89.52%
189	86.2%	204.252	6.90e-52	4,960,393	4,960,581	89.52%
189	86.2%	204.252	6.90e-52	4,966,373	4,966,561	89.52%
194	85.7%	204.252	6.90e-52	10,741,595	10,741,402	92.38%
178	87.4%	204.252	6.90e-52	10,749,311	10,749,134	86.19%
198	85.4%	204.252	6.90e-52	13,961,942	13,962,139	93.81%
198	85.4%	204.252	6.90e-52	13,963,870	13,964,067	93.81%
198	85.4%	204.252	6.90e-52	13,972,779	13,972,976	93.81%
198	85.4%	204.252	6.90e-52	13,994,043	13,994,240	93.81%
198	85.4%	204.252	6.90e-52	14,001,155	14,001,352	93.81%
198	85.4%	204.252	6.90e-52	14,015,472	14,015,669	93.81%
198	85.4%	204.252	6.90e-52	14,020,704	14,020,901	93.81%
198	85.4%	204.252	6.90e-52	14,031,093	14,031,290	93.81%
198	85.4%	204.252	6.90e-52	14,035,655	14,035,852	93.81%
198	85.4%	204.252	6.90e-52	14,047,468	14,047,665	93.81%
198	85.4%	204.252	6.90e-52	14,052,030	14,052,227	93.81%
198	85.4%	204.252	6.90e-52	14,053,454	14,053,651	93.81%
198	85.4%	204.252	6.90e-52	14,081,143	14,081,340	93.81%
198	85.4%	204.252	6.90e-52	14,085,700	14,085,897	93.81%
198	85.4%	204.252	6.90e-52	14,094,500	14,094,697	93.81%
198	85.4%	204.252	6.90e-52	14,099,519	14,099,716	93.81%
198	85.4%	204.252	6.90e-52	14,114,213	14,114,410	93.81%
198	85.4%	204.252	6.90e-52	14,126,561	14,126,758	93.81%
198	85.4%	204.252	6.90e-52	14,158,955	14,159,152	93.81%
198	85.4%	204.252	6.90e-52	14,172,650	14,172,847	93.81%
198	85.4%	204.252	6.90e-52	14,177,212	14,177,409	93.81%
198	85.4%	204.252	6.90e-52	14,178,636	14,178,833	93.81%
198	85.4%	204.252	6.90e-52	14,200,000	14,200,197	93.81%
198	85.4%	204.252	6.90e-52	14,201,507	14,201,704	93.81%
198	85.4%	204.252	6.90e-52	14,202,553	14,202,750	93.81%
198	85.4%	204.252	6.90e-52	14,207,865	14,208,062	93.81%
198	85.4%	204.252	6.90e-52	14,209,289	14,209,486	93.81%
198	85.4%	204.252	6.90e-52	14,232,160	14,232,357	93.81%
198	85.4%	204.252	6.90e-52	14,233,206	14,233,403	93.81%
198	85.4%	204.252	6.90e-52	14,241,833	14,242,030	93.81%
198	85.4%	204.252	6.90e-52	14,250,951	14,251,148	93.81%
198	85.4%	204.252	6.90e-52	14,251,997	14,252,194	93.81%
198	85.4%	204.252	6.90e-52	14,271,945	14,272,142	93.81%
198	85.4%	204.252	6.90e-52	14,276,502	14,276,699	93.81%
198	85.4%	204.252	6.90e-52	14,284,256	14,284,453	93.81%
198	85.4%	204.252	6.90e-52	14,285,302	14,285,499	93.81%
198	85.4%	204.252	6.90e-52	14,290,321	14,290,518	93.81%
198	85.4%	204.252	6.90e-52	14,329,448	14,329,645	93.81%
198	85.4%	204.252	6.90e-52	14,334,005	14,334,202	93.81%
198	85.4%	204.252	6.90e-52	14,341,759	14,341,956	93.81%
198	85.4%	204.252	6.90e-52	14,342,805	14,343,002	93.81%
198	85.4%	204.252	6.90e-52	14,347,824	14,348,021	93.81%
[truncated: 7,963 more rows]

## Sheet: CHM13 T2T v2.0 HSA14
Megablast CHM13 T2T v2.0
Query: HSat1A clone (210 bp)
Geneious Custom BLAST Database: CP068264.2
60 search hits
Length	% Pairwise Identity	Bit-Score	E Value	Hit end	Hit start	Query coverage
204	97.5%	350.137	7.46e-96	5,922,541	5,922,338	97.14%
204	96.6%	339.057	1.61e-92	5,925,929	5,925,726	97.14%
196	90.4%	257.805	4.65e-68	5,914,921	5,914,726	93.33%
205	88.3%	244.878	3.62e-64	5,926,180	5,925,976	97.14%
191	89.1%	237.491	6.06e-62	5,914,963	5,914,773	90.95%
205	87.3%	233.798	7.84e-61	5,922,792	5,922,588	97.14%
198	87.4%	226.412	1.31e-58	5,925,546	5,925,349	93.81%
198	86.9%	220.872	6.10e-57	5,922,116	5,921,919	93.81%
196	86.8%	219.025	2.20e-56	3,699,445	3,699,250	93.33%
187	87.7%	217.178	7.89e-56	3,275,244	3,275,058	88.57%
193	87.1%	217.178	7.89e-56	5,916,595	5,916,403	91.43%
193	87.1%	217.178	7.89e-56	5,925,588	5,925,396	91.43%
188	87.3%	215.332	2.84e-55	1,257,440	1,257,627	89.52%
193	86.5%	211.638	3.67e-54	3,275,288	3,275,096	91.43%
193	86.5%	211.638	3.67e-54	5,919,101	5,918,909	91.43%
189	86.8%	209.792	1.32e-53	1,250,407	1,250,595	89.52%
188	86.8%	209.792	1.32e-53	1,251,918	1,252,105	89.52%
188	86.8%	209.792	1.32e-53	1,254,304	1,254,491	89.52%
188	86.8%	209.792	1.32e-53	1,257,063	1,257,250	89.52%
193	85.6%	200.558	7.95e-51	5,913,710	5,913,518	91.43%
188	85.7%	198.712	2.86e-50	1,253,176	1,253,363	89.52%
188	85.7%	198.712	2.86e-50	1,255,935	1,256,122	89.52%
188	85.7%	198.712	2.86e-50	1,261,759	1,261,946	89.52%
189	85.7%	198.712	2.86e-50	1,269,311	1,269,499	89.52%
196	84.8%	196.865	1.03e-49	5,927,785	5,927,590	93.33%
188	85.2%	193.172	1.33e-48	1,264,401	1,264,588	89.52%
171	87.1%	193.172	1.33e-48	5,920,245	5,920,075	80.95%
194	84.5%	191.325	4.79e-48	5,903,282	5,903,475	91.43%
190	84.9%	191.325	4.79e-48	5,923,036	5,922,847	90.48%
188	84.7%	187.632	6.19e-47	1,251,163	1,251,350	89.52%
189	84.7%	187.632	6.19e-47	1,258,195	1,258,383	89.52%
189	84.7%	187.632	6.19e-47	1,262,136	1,262,324	89.52%
183	85.3%	187.632	6.19e-47	3,271,648	3,271,466	89.52%
189	84.8%	187.632	6.19e-47	3,272,360	3,272,172	89.52%
198	83.9%	187.632	6.19e-47	5,918,101	5,917,904	93.81%
171	86.5%	187.632	6.19e-47	5,919,325	5,919,155	80.95%
193	83.9%	183.939	8.01e-46	3,277,763	3,277,571	91.43%
193	84.1%	183.939	8.01e-46	5,923,078	5,922,886	91.43%
189	84.2%	182.092	2.88e-45	1,312,482	1,312,670	89.52%
191	83.9%	182.092	2.88e-45	5,915,005	5,914,815	91.43%
170	85.9%	182.092	2.88e-45	5,916,024	5,915,855	80.95%
196	83.3%	178.399	3.73e-44	3,697,851	3,697,656	92.86%
188	83.6%	176.552	1.34e-43	1,258,573	1,258,760	89.52%
198	82.8%	176.552	1.34e-43	5,912,832	5,912,635	93.81%
189	83.6%	176.552	1.34e-43	9,716,784	9,716,596	89.52%
193	83.0%	172.859	1.73e-42	5,913,752	5,913,560	91.43%
193	83.0%	172.859	1.73e-42	5,918,143	5,917,951	91.43%
188	83.1%	171.012	6.23e-42	5,915,298	5,915,111	89.52%
191	82.8%	169.165	2.24e-41	5,927,498	5,927,308	92.86%
193	82.4%	167.319	8.06e-41	3,277,595	3,277,403	91.43%
193	82.1%	161.779	3.75e-39	5,919,394	5,919,202	91.43%
189	82.0%	159.932	1.35e-38	1,257,817	1,258,005	89.52%
166	83.7%	156.239	1.75e-37	5,920,287	5,920,122	78.57%
182	82.2%	156.239	1.75e-37	9,721,044	9,720,863	87.62%
165	83.1%	150.699	8.12e-36	5,916,066	5,915,902	78.57%
161	83.9%	150.699	8.12e-36	9,723,415	9,723,255	75.24%
193	79.9%	139.619	1.76e-32	1,310,689	1,310,881	91.43%
194	79.0%	132.232	2.94e-30	5,905,327	5,905,520	92.38%
160	81.4%	128.539	3.81e-29	9,713,873	9,713,714	75.24%
193	78.4%	122.999	1.77e-27	9,712,762	9,712,570	91.43%

[truncated: 3 more sheets: CHM13 T2T v2.0 HSA15, CHM13 T2T v2.0 HSA21, CHM13 T2T v2.0 HSA22]
