# Supplementary material for: Human Satellite 1A analysis provides evidence of pericentromeric transcription
Source: BMC Biol. 2023 Feb 8;21:28. doi: 10.1186/s12915-023-01521-5 (PMC9909926; doi:10.1186/s12915-023-01521-5)
Supplement: Supplementary file 3 — Additional file 3. HSat1A clone BLAST against NCBI nucleotide database (default parameters, except maximum number of hits). Results are presented by accession numbers and best matching hit for each accession. [file 12915_2023_1521_MOESM3_ESM.xlsx]

## Sheet: BLAST HSat1A nt database 
blastn (Megablast)
Query: HSat1A clone (210 bp)
Database: NCBI nt
8167 hits found
Accession	Number of hits	Best matching hit
			% Identity	Alignment Lenght	Mismatches	Gaps Open	Query Start	Query End	Subject Start	Subject End	E-value	Bitscore
AP023983.1	19		100.000	204	0	0	6	209	4037	3834	2.13e-100	377
AP023966.1	22		100.000	204	0	0	6	209	1973	2176	2.13e-100	377
CP068257.2	1349		99.510	204	1	0	6	209	10872490	10872287	9.93e-99	372
L01057.1	8		99.510	204	1	0	6	209	1665	1868	9.93e-99	372
JX174276.1	10		99.015	203	2	0	7	209	681	479	1.66e-96	364
AP023911.1	306		90.955	199	14	4	5	202	19620	19425	1.73e-66	265
AP023894.1	183		91.192	193	16	1	11	202	13942	14134	2.24e-65	261
AP023723.1	355		91.192	193	16	1	11	202	2664	2856	2.24e-65	261
AP023587.1	547		91.192	193	16	1	11	202	21434	21242	2.24e-65	261
AP023839.1	189		90.674	193	17	1	11	202	18119	17927	1.04e-63	255
AP023809.1	215		89.320	206	19	3	6	209	26775	26571	1.04e-63	255
AP023709.1	270		90.674	193	17	1	11	202	7009	7201	1.04e-63	255
AP023562.1	636		90.674	193	16	2	11	202	68845	68654	1.04e-63	255
AP023544.1	754		90.674	193	17	1	11	202	44341	44533	1.04e-63	255
CP068256.2	1313		89.899	198	19	1	6	202	10980699	10980896	3.75e-63	254
AP024013.1	114		89.899	198	18	2	6	202	2018	2214	3.75e-63	254
AP023972.1	132		89.268	205	19	3	6	209	7962	8164	3.75e-63	254
AP023681.1	308		89.950	199	17	3	6	202	28025	28222	3.75e-63	254
AP023991.1	78		90.155	193	17	2	11	202	1598	1407	4.85e-62	250
AP023969.1	44		89.394	198	20	1	6	202	3542	3739	1.75e-61	248
AP023961.1	309		88.889	198	21	1	6	202	2906	2709	8.12e-60	243
U10629.1	8		88.083	193	22	1	11	202	1023	831	2.27e-55	228
AP023698.1	35		88.360	189	18	4	15	202	47772	47587	2.94e-54	224
AP023675.1	32		87.831	189	21	2	15	202	14003	13816	3.81e-53	220
AP023615.1	44		87.831	189	22	1	15	202	48207	48395	3.81e-53	220
CP068263.2	473		87.701	187	22	1	15	200	5155455	5155641	4.92e-52	217
AP023515.1	2		87.701	187	22	1	15	200	176801	176987	4.92e-52	217
AP023925.1	8		87.302	189	23	1	15	202	5867	6055	1.77e-51	215
AP023921.1	32		87.302	189	22	2	15	202	12379	12566	1.77e-51	215
AP023878.1	43		87.302	189	22	2	15	202	17143	16956	1.77e-51	215
AP023847.1	13		87.302	189	19	5	15	202	27114	26930	2.29e-50	211
AP023897.1	30		86.772	189	23	2	15	202	222	35	8.24e-50	209
AP023886.1	23		86.772	189	24	1	15	202	246	58	8.24e-50	209
AP023800.1	54		86.772	189	24	1	15	202	7742	7930	8.24e-50	209
AP023693.1	31		86.772	189	23	2	15	202	6063	6250	8.24e-50	209
AP023628.1	33		86.772	189	23	2	15	202	63932	63745	8.24e-50	209
AP023599.1	69		86.772	189	24	1	15	202	2546	2358	8.24e-50	209
AP024064.1	2		86.702	188	24	1	15	201	2322	2509	2.96e-49	207
AP023833.1	14		86.772	189	20	5	15	202	5230	5046	1.07e-48	206
AP023973.1	17		86.243	189	25	1	15	202	2040	2228	3.83e-48	204
AP023875.1	11		86.243	189	24	2	15	202	5380	5193	3.83e-48	204
AP023823.1	20		86.243	189	25	1	15	202	3798	3610	3.83e-48	204
AP023668.1	3		86.243	189	25	1	15	202	5394	5206	3.83e-48	204
AP024006.1	3		86.243	189	23	3	15	202	12140	11954	1.38e-47	202
MG910339.1	3		85.185	189	27	1	15	202	332262	332450	8.30e-45	193
AC137488.2	2		83.938	193	21	7	19	202	1545	1354	8.36e-40	176
KY506490.1	1		82.581	155	24	3	15	167	399	246	5.10e-27	134
