# Supplementary material for: Human Satellite 1A analysis provides evidence of pericentromeric transcription
Source: BMC Biol. 2023 Feb 8;21:28. doi: 10.1186/s12915-023-01521-5 (PMC9909926; doi:10.1186/s12915-023-01521-5)
Supplement: Supplementary file 4 — Additional file 4. Copy number of HSat1A monomer by cell line presented in monomer copy; Relative quantification of HSat1A transcripts in the analyzed cell lines. MCF10A was considered the reference. [file 12915_2023_1521_MOESM4_ESM.xlsx]

## Sheet: Copy number of HSat1A monomer 
	Copy number HSat1A monomer
GM12878	993395
	1004906
	1102254
GM03417	8949066
	13238000
	12277560
HDFn	32906970
	31314660
	27639630
MCF10A	3339745
	2818828
	3360086
HeLa	2637278
	3361674
	4086070
A549	23180160
	25822470
	14372430
H1299	4885774
	3925040
	4184133
H1975	2382377
	1563998
	1973189
H2228	13161050
	14352820
	14126670
PC9	1967035
	1563998
	1888309
MCF7	15320940
	12835050
	15873330
MDA-MB-231	13731210
	17637090
	25964490
MDA-MB-468	4365495
	6167965
	4641038
SK-BR-3	557234
	435461
	599622
Caco-2	8573947
	10413670
	8060582
HepG2	3169185
	2675388
	3662979
GM08854	246103
	281353
	276624
GM11535	472910
	600795
	594795

## Sheet: R. quantification HSatA RNA
	Fold Change Relative Quantification HSat1A RNA
MCF10A	0.697639
	0.867636
	1.43473
GM12878	4.67768
	5.14996
	4.89914
GM03417	1.59942
	1.526
	1.72381
HDFn	4.36704
	3.45006
	3.15214
HeLa	63692.8
	57344.3
	60518.7
MCF7	889.568
	923.511
	917.428
MDA-MB-231	480650
	440760
	652353
MDA-MB-468	865091
	1551989
	1257102
SK-BR-3	11.1941
	9.48944
	12.1714
A549	653988
	575130
	661230
H1299	1428418
	2015621
	1978960
H1975	0.418371
	0.48
	0.551391
H2228	3.11668
	2.9131
	4.07756
PC9	10.963
	9.20526
	9.38268
Caco-2	2.80397
	2.35095
	1.50441
HepG2	6989.67
	7082.43
	7176.89
GM08854	1.79221
	1.50596
	2.03346
GM11535	0.67052
	0.727991
	0.79213
Brain Tissue	27.2882
	39.0756
	30.3092
Mammary Tissue	0.714363
	1.435
	1.01099
Small Intestine Tissue	12.6506
	11.298
	7.42343
