# Supplementary material for: Human Satellite 1A analysis provides evidence of pericentromeric transcription
Source: BMC Biol. 2023 Feb 8;21:28. doi: 10.1186/s12915-023-01521-5 (PMC9909926; doi:10.1186/s12915-023-01521-5)
Supplement: Supplementary file 5 — Additional file 5. BLAST search of HSat1A 3’ RACE-seq on-target mapped reads against LNCipedia 5.2 Full Database and SRA NCBI SRX250554 (in silico data for filtrated BLAST hits) [file 12915_2023_1521_MOESM5_ESM.xlsx]

## Sheet: HeLa PacBio ncRNA-Seq SRX250554
# blastn HSat1A clone SRX250554
# Database: SRR5189658
# Fields: query acc.ver, subject acc.ver, % identity, alignment length, mismatches, gap opens, q. start, q. end, s. start, s. end, evalue, bit score
# 307 hits found
		% Pairwise Identity	Alignment Lenght	Mismatches	Gaps Open	Q. Start	Q. End	S. Start	S. End	E-value	Bit Score
Query_24837	SRA:SRR5189658.112303.1	99.510	204	1	0	6	209	360	563	4.54e-102	372
Query_24837	SRA:SRR5189658.112303.1	86.869	198	25	1	6	202	2159	2356	1.74e-56	220
Query_24837	SRA:SRR5189658.112303.1	83.163	196	29	4	13	206	868	1061	3.82e-43	176
Query_24837	SRA:SRR5189658.112303.1	83.077	195	28	5	11	202	907	1099	4.94e-42	172
Query_24837	SRA:SRR5189658.112303.1	81.910	199	31	5	11	206	1116	1312	2.97e-39	163
Query_24837	SRA:SRR5189658.112303.1	81.675	191	30	5	15	202	1162	1350	1.79e-36	154
Query_24837	SRA:SRR5189658.119471.1	99.510	204	0	1	6	209	507	709	1.63e-101	370
Query_24837	SRA:SRR5189658.119471.1	86.010	193	26	1	11	202	135	327	4.87e-52	206
Query_24837	SRA:SRR5189658.180312.1	99.020	204	2	0	6	209	425	222	2.11e-100	366
Query_24837	SRA:SRR5189658.113337.1	99.020	204	2	0	6	209	309	106	2.11e-100	366
Query_24837	SRA:SRR5189658.113337.1	85.263	190	27	1	14	202	636	447	1.05e-48	195
Query_24837	SRA:SRR5189658.113337.1	98.684	76	1	0	134	209	1100	1025	6.48e-31	135
Query_24837	SRA:SRR5189658.90163.1	98.529	204	3	0	6	209	1196	993	9.83e-99	361
Query_24837	SRA:SRR5189658.90163.1	86.869	198	25	1	6	202	529	332	1.74e-56	220
Query_24837	SRA:SRR5189658.90163.1	87.234	188	23	1	16	202	1605	1418	2.91e-54	213
Query_24837	SRA:SRR5189658.90163.1	85.417	192	23	5	13	202	688	500	1.05e-48	195
Query_24837	SRA:SRR5189658.90163.1	84.974	193	28	1	11	202	1442	1250	1.05e-48	195
Query_24837	SRA:SRR5189658.90163.1	83.420	193	30	2	11	202	649	458	1.06e-43	178
Query_24837	SRA:SRR5189658.186960.1	98.507	201	3	0	9	209	1022	822	4.57e-97	355
Query_24837	SRA:SRR5189658.186960.1	86.413	184	25	0	26	209	589	406	6.30e-51	202
Query_24837	SRA:SRR5189658.186960.1	84.615	195	25	5	11	202	479	287	4.91e-47	189
Query_24837	SRA:SRR5189658.186960.1	83.920	199	28	4	13	209	518	322	1.76e-46	187
Query_24837	SRA:SRR5189658.128981.1	98.039	204	4	0	6	209	370	573	4.57e-97	355
Query_24837	SRA:SRR5189658.126737.1	98.039	204	4	0	6	209	366	163	4.57e-97	355
Query_24837	SRA:SRR5189658.84981.1	98.039	204	4	0	6	209	190	393	4.57e-97	355
Query_24837	SRA:SRR5189658.84981.1	83.673	196	28	4	13	206	573	766	8.21e-45	182
Query_24837	SRA:SRR5189658.84981.1	83.590	195	27	5	11	202	612	804	1.06e-43	178
Query_24837	SRA:SRR5189658.72647.1	98.039	204	4	0	6	209	468	671	4.57e-97	355
Query_24837	SRA:SRR5189658.72647.1	87.736	106	10	3	5	108	800	904	1.82e-26	121
Query_24837	SRA:SRR5189658.51475.1	97.573	206	3	2	6	209	1016	1221	5.91e-96	351
Query_24837	SRA:SRR5189658.51475.1	82.011	189	26	6	18	202	694	878	1.79e-36	154
Query_24837	SRA:SRR5189658.103144.1	97.549	204	5	0	6	209	356	559	2.13e-95	350
Query_24837	SRA:SRR5189658.165162.1	97.059	204	6	0	6	209	703	906	9.90e-94	344
Query_24837	SRA:SRR5189658.165162.1	86.869	198	25	1	6	202	285	482	1.74e-56	220
Query_24837	SRA:SRR5189658.165162.1	86.528	193	25	1	11	202	332	524	1.05e-53	211
Query_24837	SRA:SRR5189658.165162.1	84.127	189	28	2	14	201	503	690	8.21e-45	182
Query_24837	SRA:SRR5189658.165162.1	83.838	198	24	6	13	206	1212	1405	8.21e-45	182
Query_24837	SRA:SRR5189658.165162.1	83.929	168	22	5	11	175	1251	1416	4.98e-37	156
Query_24837	SRA:SRR5189658.91540.1	97.059	204	6	0	6	209	943	740	9.90e-94	344
Query_24837	SRA:SRR5189658.221555.1	97.059	204	5	1	6	209	1276	1074	3.56e-93	342
Query_24837	SRA:SRR5189658.221555.1	87.047	193	24	1	11	202	1645	1453	2.25e-55	217
Query_24837	SRA:SRR5189658.99725.1	97.059	204	5	1	6	209	647	445	3.56e-93	342
Query_24837	SRA:SRR5189658.82241.1	96.154	208	4	4	6	209	374	581	1.66e-91	337
Query_24837	SRA:SRR5189658.82241.1	87.013	154	19	1	11	163	805	958	4.94e-42	172
Query_24837	SRA:SRR5189658.65839.1	96.569	204	6	1	6	209	1720	1922	1.66e-91	337
Query_24837	SRA:SRR5189658.65839.1	84.940	166	21	4	11	175	2016	2178	8.27e-40	165
Query_24837	SRA:SRR5189658.65839.1	83.030	165	22	5	11	174	2058	2217	1.08e-33	145
Query_24837	SRA:SRR5189658.4295.1	96.569	204	4	3	6	209	1866	1666	5.96e-91	335
Query_24837	SRA:SRR5189658.41409.1	96.078	204	3	4	6	209	1070	872	9.97e-89	327
Query_24837	SRA:SRR5189658.41409.1	82.915	199	29	5	11	209	654	461	1.37e-42	174
Query_24837	SRA:SRR5189658.41409.1	87.218	133	12	5	6	136	134	5	3.00e-34	147
Query_24837	SRA:SRR5189658.197151.1	95.960	198	5	3	9	206	716	522	6.00e-86	318
Query_24837	SRA:SRR5189658.197151.1	82.090	201	33	3	11	209	1296	1097	6.39e-41	169
Query_24837	SRA:SRR5189658.197151.1	81.771	192	29	6	14	202	1250	1062	4.98e-37	156
Query_24837	SRA:SRR5189658.169990.1	95.431	197	8	1	13	209	502	307	2.79e-84	313
Query_24837	SRA:SRR5189658.169990.1	98.160	163	3	0	6	168	260	98	6.08e-76	285
Query_24837	SRA:SRR5189658.13970.1	93.458	214	4	1	6	209	771	558	3.61e-83	309
Query_24837	SRA:SRR5189658.13970.1	85.340	191	27	1	12	201	974	784	2.93e-49	196
Query_24837	SRA:SRR5189658.13970.1	87.805	164	18	2	13	175	253	91	1.36e-47	191
Query_24837	SRA:SRR5189658.13970.1	82.723	191	31	2	13	202	931	742	6.39e-41	169
Query_24837	SRA:SRR5189658.13970.1	88.976	127	11	3	11	135	214	89	1.79e-36	154
Query_24837	SRA:SRR5189658.13970.1	97.368	38	1	0	15	52	126	89	8.63e-10	65.8
Query_24837	SRA:SRR5189658.140328.1	93.396	212	4	1	6	207	390	601	4.67e-82	305
Query_24837	SRA:SRR5189658.140328.1	85.340	191	27	1	12	201	187	377	2.93e-49	196
Query_24837	SRA:SRR5189658.140328.1	82.723	191	31	2	13	202	230	419	6.39e-41	169
Query_24837	SRA:SRR5189658.135840.1	94.118	204	4	8	6	209	1041	846	1.68e-81	303
Query_24837	SRA:SRR5189658.131825.1	94.444	198	10	1	6	202	364	561	1.68e-81	303
Query_24837	SRA:SRR5189658.131825.1	98.780	82	1	0	6	87	825	906	3.00e-34	147
Query_24837	SRA:SRR5189658.56935.1	93.301	209	4	1	9	207	378	170	2.17e-80	300
Query_24837	SRA:SRR5189658.56935.1	86.869	198	25	1	6	202	799	602	1.74e-56	220
Query_24837	SRA:SRR5189658.56935.1	86.802	197	25	1	6	201	590	394	6.26e-56	219
Query_24837	SRA:SRR5189658.56935.1	84.456	193	28	2	11	202	752	561	4.91e-47	189
Query_24837	SRA:SRR5189658.56935.1	82.990	194	29	3	11	202	543	352	4.94e-42	172
Query_24837	SRA:SRR5189658.192431.1	92.523	214	6	1	6	209	1038	825	7.81e-80	298
Query_24837	SRA:SRR5189658.86927.1	98.788	165	2	0	6	170	825	989	1.01e-78	294
Query_24837	SRA:SRR5189658.86927.1	86.869	198	25	1	6	202	408	605	1.74e-56	220
Query_24837	SRA:SRR5189658.184484.1	98.734	158	1	1	51	208	99	255	2.83e-74	279
Query_24837	SRA:SRR5189658.184484.1	83.838	198	28	4	11	206	555	750	6.35e-46	185
Query_24837	SRA:SRR5189658.184484.1	83.590	195	27	5	11	202	596	788	1.06e-43	178
Query_24837	SRA:SRR5189658.134281.1	98.113	159	3	0	51	209	120	278	1.02e-73	278
Query_24837	SRA:SRR5189658.152798.1	96.855	159	5	0	51	209	979	821	2.20e-70	267
Query_24837	SRA:SRR5189658.152798.1	83.920	199	26	5	13	209	514	320	6.35e-46	185
Query_24837	SRA:SRR5189658.152798.1	84.103	195	23	7	11	202	475	286	8.21e-45	182
Query_24837	SRA:SRR5189658.102212.1	90.625	192	17	1	12	202	607	798	1.72e-66	254
Query_24837	SRA:SRR5189658.102212.1	85.052	194	25	4	11	203	648	838	1.05e-48	195
Query_24837	SRA:SRR5189658.213237.1	97.203	143	2	2	68	209	1352	1211	1.34e-62	241
Query_24837	SRA:SRR5189658.213237.1	83.920	199	29	3	6	202	457	260	1.76e-46	187
Query_24837	SRA:SRR5189658.213237.1	83.417	199	29	3	13	209	903	707	8.21e-45	182
Query_24837	SRA:SRR5189658.213237.1	83.249	197	23	9	11	202	864	673	4.94e-42	172
Query_24837	SRA:SRR5189658.88601.1	89.216	204	4	17	11	209	381	571	4.80e-62	239
Query_24837	SRA:SRR5189658.113393.1	89.637	193	11	7	17	209	271	454	1.73e-61	237
Query_24837	SRA:SRR5189658.113393.1	83.158	190	27	4	19	206	107	293	6.39e-41	169
Query_24837	SRA:SRR5189658.113393.1	82.564	195	25	7	11	202	141	329	2.97e-39	163
Query_24837	SRA:SRR5189658.113393.1	81.633	196	27	8	13	206	625	813	1.79e-36	154
Query_24837	SRA:SRR5189658.113393.1	83.133	166	25	3	11	175	661	824	8.33e-35	148
Query_24837	SRA:SRR5189658.78661.1	89.189	185	14	5	19	202	115	294	3.74e-58	226
Query_24837	SRA:SRR5189658.78661.1	86.842	190	23	2	11	200	147	334	1.05e-53	211
Query_24837	SRA:SRR5189658.78661.1	84.694	196	26	4	13	206	231	424	3.79e-48	193
Query_24837	SRA:SRR5189658.78661.1	84.536	194	27	3	11	202	270	462	4.91e-47	189
Query_24837	SRA:SRR5189658.78661.1	84.343	198	24	5	6	202	677	868	1.76e-46	187
Query_24837	SRA:SRR5189658.200774.1	86.935	199	26	0	11	209	575	377	1.35e-57	224
Query_24837	SRA:SRR5189658.200774.1	84.422	199	27	4	13	209	489	293	3.79e-48	193
Query_24837	SRA:SRR5189658.200774.1	84.615	195	25	5	11	202	450	258	4.91e-47	189
Query_24837	SRA:SRR5189658.223832.1	86.869	198	25	1	6	202	388	191	1.74e-56	220
Query_24837	SRA:SRR5189658.189716.1	86.869	198	25	1	6	202	691	888	1.74e-56	220
Query_24837	SRA:SRR5189658.180080.1	86.869	198	25	1	6	202	988	1185	1.74e-56	220
Query_24837	SRA:SRR5189658.148113.1	86.432	199	24	3	6	202	658	855	8.10e-55	215
Query_24837	SRA:SRR5189658.148113.1	86.061	165	19	4	13	174	1043	1206	1.37e-42	174
Query_24837	SRA:SRR5189658.148113.1	84.496	129	17	3	11	136	1082	1210	1.40e-27	124
Query_24837	SRA:SRR5189658.136573.1	87.302	189	23	1	15	202	1191	1379	8.10e-55	215
Query_24837	SRA:SRR5189658.136573.1	85.567	194	26	2	11	202	1144	1337	6.30e-51	202
Query_24837	SRA:SRR5189658.136573.1	84.000	200	29	3	5	201	1473	1672	4.91e-47	189
Query_24837	SRA:SRR5189658.136573.1	82.412	199	32	3	6	202	684	881	1.78e-41	171
Query_24837	SRA:SRR5189658.136573.1	81.959	194	32	3	11	202	731	923	1.07e-38	161
Query_24837	SRA:SRR5189658.129634.1	86.364	198	26	1	6	202	403	600	8.10e-55	215
Query_24837	SRA:SRR5189658.129634.1	84.925	199	27	3	6	202	903	1100	8.15e-50	198
Query_24837	SRA:SRR5189658.126894.1	86.364	198	26	1	6	202	647	844	8.10e-55	215
Query_24837	SRA:SRR5189658.88658.1	86.364	198	26	1	6	202	522	325	8.10e-55	215
Query_24837	SRA:SRR5189658.88658.1	85.417	192	26	2	12	202	306	116	8.15e-50	198
Query_24837	SRA:SRR5189658.88658.1	85.417	192	26	2	12	202	808	618	8.15e-50	198
Query_24837	SRA:SRR5189658.88658.1	84.974	193	27	2	11	202	600	409	1.05e-48	195
Query_24837	SRA:SRR5189658.88658.1	83.770	191	28	3	13	202	639	451	1.06e-43	178
Query_24837	SRA:SRR5189658.49117.1	86.364	198	26	1	6	202	615	418	8.10e-55	215
Query_24837	SRA:SRR5189658.49117.1	88.800	125	12	2	13	136	230	107	6.44e-36	152
Query_24837	SRA:SRR5189658.49117.1	89.130	92	8	2	11	101	191	101	3.04e-24	113
Query_24837	SRA:SRR5189658.205123.1	87.234	188	23	1	16	202	112	299	2.91e-54	213
Query_24837	SRA:SRR5189658.205123.1	85.340	191	26	2	12	201	318	507	2.93e-49	196
Query_24837	SRA:SRR5189658.205123.1	84.848	198	27	3	6	202	937	1132	2.93e-49	196
Query_24837	SRA:SRR5189658.205123.1	86.550	171	21	2	6	175	1062	1231	1.76e-46	187
Query_24837	SRA:SRR5189658.205123.1	84.103	195	26	5	11	202	526	718	2.28e-45	183
Query_24837	SRA:SRR5189658.205123.1	83.673	196	28	4	13	206	487	680	8.21e-45	182
Query_24837	SRA:SRR5189658.205123.1	84.713	157	21	3	7	161	1104	1259	1.79e-36	154
Query_24837	SRA:SRR5189658.153258.1	86.294	197	26	1	6	201	395	199	2.91e-54	213
Query_24837	SRA:SRR5189658.153258.1	85.263	190	25	3	14	202	1057	870	3.79e-48	193
Query_24837	SRA:SRR5189658.153258.1	89.412	85	8	1	14	97	177	93	5.08e-22	106
Query_24837	SRA:SRR5189658.182761.1	85.930	199	27	1	11	209	636	439	1.05e-53	211
Query_24837	SRA:SRR5189658.139144.1	87.500	184	22	1	19	201	124	307	1.05e-53	211
Query_24837	SRA:SRR5189658.95206.1	85.859	198	26	2	6	202	317	121	3.77e-53	209
Query_24837	SRA:SRR5189658.95206.1	84.848	198	29	1	6	202	1241	1044	8.15e-50	198
Query_24837	SRA:SRR5189658.95206.1	85.340	191	27	1	12	201	1444	1254	2.93e-49	196
Query_24837	SRA:SRR5189658.95206.1	82.723	191	31	2	13	202	1401	1212	6.39e-41	169
Query_24837	SRA:SRR5189658.209298.1	86.316	190	26	0	11	200	400	589	1.35e-52	207
Query_24837	SRA:SRR5189658.209298.1	87.970	133	13	3	6	136	936	1067	1.79e-36	154
Query_24837	SRA:SRR5189658.209298.1	98.684	76	1	0	134	209	105	180	6.48e-31	135
Query_24837	SRA:SRR5189658.49429.1	86.316	190	25	1	14	202	163	352	4.87e-52	206
Query_24837	SRA:SRR5189658.204183.1	85.427	199	26	3	6	202	774	971	1.75e-51	204
Query_24837	SRA:SRR5189658.204183.1	85.263	190	26	2	14	202	157	345	1.05e-48	195
Query_24837	SRA:SRR5189658.204183.1	84.184	196	27	4	13	206	324	517	1.76e-46	187
Query_24837	SRA:SRR5189658.204183.1	84.103	195	26	5	11	202	363	555	2.28e-45	183
Query_24837	SRA:SRR5189658.174368.1	85.427	199	26	3	6	202	485	288	1.75e-51	204
Query_24837	SRA:SRR5189658.174368.1	84.422	199	27	4	13	209	935	739	3.79e-48	193
Query_24837	SRA:SRR5189658.174368.1	83.077	195	28	5	11	202	896	704	4.94e-42	172
Query_24837	SRA:SRR5189658.156887.1	85.427	199	25	4	6	202	678	482	1.75e-51	204
Query_24837	SRA:SRR5189658.156887.1	84.615	195	25	5	11	202	1089	897	4.91e-47	189
Query_24837	SRA:SRR5189658.156887.1	83.582	201	29	4	11	209	1130	932	6.35e-46	185
Query_24837	SRA:SRR5189658.156887.1	89.773	88	8	1	11	97	89	2	1.09e-23	111
Query_24837	SRA:SRR5189658.156887.1	95.349	43	2	0	14	56	43	1	6.67e-11	69.4
Query_24837	SRA:SRR5189658.98909.1	85.427	199	26	3	6	202	770	967	1.75e-51	204
Query_24837	SRA:SRR5189658.87137.1	85.354	198	28	1	6	202	647	450	1.75e-51	204
Query_24837	SRA:SRR5189658.87137.1	96.429	84	2	1	5	87	230	147	1.80e-31	137
Query_24837	SRA:SRR5189658.219691.1	85.787	197	20	6	11	202	857	664	6.30e-51	202
Query_24837	SRA:SRR5189658.219691.1	83.854	192	26	4	14	202	811	622	1.06e-43	178
Query_24837	SRA:SRR5189658.219691.1	80.829	193	33	4	11	200	312	121	8.33e-35	148
Query_24837	SRA:SRR5189658.219691.1	82.209	163	26	3	14	174	266	105	1.80e-31	137
Query_24837	SRA:SRR5189658.188271.1	85.789	190	27	0	11	200	446	635	6.30e-51	202
Query_24837	SRA:SRR5189658.188271.1	84.343	198	30	1	6	202	982	1179	3.79e-48	193
Query_24837	SRA:SRR5189658.188271.1	98.148	108	2	0	102	209	119	226	4.91e-47	189
Query_24837	SRA:SRR5189658.188271.1	98.148	108	2	0	6	113	1428	1535	4.91e-47	189
Query_24837	SRA:SRR5189658.188271.1	83.673	196	28	4	13	206	532	725	8.21e-45	182
Query_24837	SRA:SRR5189658.188271.1	83.077	195	28	5	11	202	571	763	4.94e-42	172
Query_24837	SRA:SRR5189658.188271.1	84.431	167	22	4	11	175	946	1110	1.07e-38	161
Query_24837	SRA:SRR5189658.218060.1	85.000	200	26	4	6	202	723	525	2.27e-50	200
Query_24837	SRA:SRR5189658.218060.1	83.938	193	28	3	19	209	1168	977	8.21e-45	182
Query_24837	SRA:SRR5189658.218060.1	83.077	195	28	5	11	202	1134	942	4.94e-42	172
Query_24837	SRA:SRR5189658.165252.1	85.000	200	26	4	6	202	1076	1274	2.27e-50	200
Query_24837	SRA:SRR5189658.143396.1	85.567	194	25	3	11	202	105	297	2.27e-50	200
Query_24837	SRA:SRR5189658.143396.1	81.081	185	32	3	19	202	239	421	1.08e-33	145
Query_24837	SRA:SRR5189658.195341.1	84.925	199	27	3	6	202	239	436	8.15e-50	198
Query_24837	SRA:SRR5189658.195341.1	82.990	194	30	3	11	202	286	478	4.94e-42	172
Query_24837	SRA:SRR5189658.195341.1	92.523	107	7	1	12	117	743	849	6.44e-36	152
Query_24837	SRA:SRR5189658.174377.1	84.925	199	27	3	6	202	418	221	8.15e-50	198
Query_24837	SRA:SRR5189658.174377.1	84.158	202	27	5	11	209	871	672	1.36e-47	191
Query_24837	SRA:SRR5189658.174377.1	84.103	195	26	5	11	202	829	637	2.28e-45	183
Query_24837	SRA:SRR5189658.112326.1	84.925	199	27	3	6	202	1644	1447	8.15e-50	198
Query_24837	SRA:SRR5189658.112326.1	83.168	202	30	4	11	209	1056	856	8.21e-45	182
Query_24837	SRA:SRR5189658.112326.1	82.320	181	27	5	14	191	1010	832	6.44e-36	152
Query_24837	SRA:SRR5189658.105652.1	84.925	199	27	3	6	202	554	751	8.15e-50	198
Query_24837	SRA:SRR5189658.105652.1	84.103	195	26	5	11	202	143	335	2.28e-45	183
Query_24837	SRA:SRR5189658.105652.1	83.060	183	28	3	26	206	116	297	2.97e-39	163
Query_24837	SRA:SRR5189658.70609.1	85.417	192	26	2	12	202	150	340	8.15e-50	198
Query_24837	SRA:SRR5189658.70609.1	86.585	164	20	2	13	175	319	481	2.95e-44	180
Query_24837	SRA:SRR5189658.70609.1	83.590	195	27	5	11	202	358	550	1.06e-43	178
Query_24837	SRA:SRR5189658.66990.1	84.925	199	27	3	6	202	552	355	8.15e-50	198
Query_24837	SRA:SRR5189658.24386.1	84.925	199	27	3	6	202	382	185	8.15e-50	198
Query_24837	SRA:SRR5189658.24386.1	84.422	199	31	0	11	209	918	720	2.93e-49	196
Query_24837	SRA:SRR5189658.129095.1	85.567	194	21	5	12	202	1181	992	2.93e-49	196
Query_24837	SRA:SRR5189658.129095.1	83.920	199	27	5	6	202	564	369	6.35e-46	185
Query_24837	SRA:SRR5189658.129095.1	86.747	166	20	2	11	175	1015	851	2.28e-45	183
Query_24837	SRA:SRR5189658.129095.1	83.590	195	27	5	11	202	974	782	1.06e-43	178
Query_24837	SRA:SRR5189658.197568.1	84.500	200	27	4	6	202	469	667	1.05e-48	195
Query_24837	SRA:SRR5189658.179597.1	85.052	194	26	3	11	202	121	313	1.05e-48	195
Query_24837	SRA:SRR5189658.179597.1	82.468	154	25	2	11	162	1001	1154	2.33e-30	134
Query_24837	SRA:SRR5189658.179597.1	86.239	109	12	3	11	117	1044	1151	8.45e-25	115
Query_24837	SRA:SRR5189658.171076.1	85.052	194	26	3	11	202	112	304	1.05e-48	195
Query_24837	SRA:SRR5189658.171076.1	95.283	106	5	0	6	111	1031	1136	6.39e-41	169
Query_24837	SRA:SRR5189658.171076.1	84.921	126	18	1	51	175	110	235	3.90e-28	126
Query_24837	SRA:SRR5189658.164397.1	85.263	190	27	1	11	200	227	415	1.05e-48	195
Query_24837	SRA:SRR5189658.164397.1	83.417	199	30	3	6	202	762	959	8.21e-45	182
Query_24837	SRA:SRR5189658.145564.1	85.052	194	25	4	11	202	566	757	1.05e-48	195
Query_24837	SRA:SRR5189658.145564.1	84.737	190	26	3	19	206	118	306	1.76e-46	187
Query_24837	SRA:SRR5189658.145564.1	83.505	194	29	3	11	202	152	344	1.06e-43	178
Query_24837	SRA:SRR5189658.121758.1	85.052	194	26	3	11	202	1502	1694	1.05e-48	195
Query_24837	SRA:SRR5189658.121758.1	81.407	199	33	4	11	206	959	1156	3.85e-38	159
Query_24837	SRA:SRR5189658.121758.1	81.538	195	31	5	11	202	1002	1194	4.98e-37	156
Query_24837	SRA:SRR5189658.217353.1	84.422	199	27	4	13	209	607	411	3.79e-48	193
Query_24837	SRA:SRR5189658.217353.1	84.615	195	25	5	11	202	568	376	4.91e-47	189
Query_24837	SRA:SRR5189658.217353.1	93.220	59	4	0	6	64	157	99	1.84e-16	87.9
Query_24837	SRA:SRR5189658.193025.1	84.694	196	26	4	13	206	235	428	3.79e-48	193
Query_24837	SRA:SRR5189658.193025.1	84.615	195	25	5	11	202	274	466	4.91e-47	189
Query_24837	SRA:SRR5189658.193025.1	93.220	59	4	0	6	64	685	743	1.84e-16	87.9
Query_24837	SRA:SRR5189658.177461.1	85.263	190	25	3	15	202	347	535	3.79e-48	193
Query_24837	SRA:SRR5189658.177461.1	83.505	194	29	3	11	202	133	325	1.06e-43	178
Query_24837	SRA:SRR5189658.177461.1	84.153	183	26	3	26	206	106	287	1.37e-42	174
Query_24837	SRA:SRR5189658.109654.1	84.500	200	26	3	6	202	873	676	3.79e-48	193
Query_24837	SRA:SRR5189658.109654.1	82.474	194	31	3	11	202	826	634	2.30e-40	167
Query_24837	SRA:SRR5189658.109001.1	84.694	196	26	4	13	206	482	675	3.79e-48	193
Query_24837	SRA:SRR5189658.109001.1	84.103	195	27	4	11	202	937	1130	6.35e-46	185
Query_24837	SRA:SRR5189658.109001.1	83.505	194	29	3	11	202	521	713	1.06e-43	178
Query_24837	SRA:SRR5189658.74889.1	84.422	199	28	3	6	202	462	659	3.79e-48	193
Query_24837	SRA:SRR5189658.16940.1	84.422	199	27	4	6	202	769	573	3.79e-48	193
Query_24837	SRA:SRR5189658.2624.1	84.500	200	26	5	6	202	738	541	3.79e-48	193
Query_24837	SRA:SRR5189658.215312.1	84.422	199	26	5	11	206	202	398	1.36e-47	191
Query_24837	SRA:SRR5189658.215312.1	83.590	195	27	5	11	202	244	436	1.06e-43	178
Query_24837	SRA:SRR5189658.215312.1	85.882	170	21	3	6	173	655	823	1.06e-43	178
Query_24837	SRA:SRR5189658.134334.1	84.343	198	27	4	6	202	541	735	1.36e-47	191
Query_24837	SRA:SRR5189658.134334.1	83.854	192	27	4	13	202	136	325	2.95e-44	180
Query_24837	SRA:SRR5189658.134334.1	83.152	184	26	5	26	206	106	287	2.97e-39	163
Query_24837	SRA:SRR5189658.82510.1	84.343	198	28	3	6	202	786	591	1.36e-47	191
Query_24837	SRA:SRR5189658.82510.1	83.854	192	25	6	14	202	1191	1003	1.06e-43	178
Query_24837	SRA:SRR5189658.82510.1	82.258	186	29	4	26	209	1220	1037	1.38e-37	158
Query_24837	SRA:SRR5189658.222641.1	84.536	194	27	3	11	202	271	463	4.91e-47	189
Query_24837	SRA:SRR5189658.140499.1	84.158	202	24	6	6	202	570	768	4.91e-47	189
Query_24837	SRA:SRR5189658.140499.1	82.323	198	27	8	11	202	151	346	8.27e-40	165
Query_24837	SRA:SRR5189658.140499.1	82.258	186	27	6	26	206	124	308	4.98e-37	156
Query_24837	SRA:SRR5189658.130892.1	83.920	199	30	2	6	202	214	412	4.91e-47	189
Query_24837	SRA:SRR5189658.130892.1	82.474	194	31	3	11	202	262	454	2.30e-40	167
Query_24837	SRA:SRR5189658.129052.1	84.694	196	23	7	11	202	852	660	4.91e-47	189
Query_24837	SRA:SRR5189658.129052.1	83.920	199	28	4	13	209	891	695	1.76e-46	187
Query_24837	SRA:SRR5189658.92879.1	84.456	193	28	2	11	202	551	360	4.91e-47	189
Query_24837	SRA:SRR5189658.216600.1	83.920	199	29	3	6	202	508	311	1.76e-46	187
Query_24837	SRA:SRR5189658.216011.1	84.184	196	27	4	13	206	308	501	1.76e-46	187
Query_24837	SRA:SRR5189658.216011.1	84.536	194	25	5	12	202	756	947	1.76e-46	187
Query_24837	SRA:SRR5189658.216011.1	84.103	195	26	5	11	202	347	539	2.28e-45	183
Query_24837	SRA:SRR5189658.189430.1	83.920	199	29	3	6	202	508	311	1.76e-46	187
Query_24837	SRA:SRR5189658.85746.1	83.838	198	29	3	6	201	531	727	6.35e-46	185
Query_24837	SRA:SRR5189658.76584.1	90.210	143	13	1	68	209	369	227	6.35e-46	185
Query_24837	SRA:SRR5189658.198591.1	84.021	194	28	3	11	202	290	98	2.28e-45	183
Query_24837	SRA:SRR5189658.45593.1	84.103	195	26	5	11	202	406	598	2.28e-45	183
Query_24837	SRA:SRR5189658.45593.1	83.673	196	28	4	13	206	367	560	8.21e-45	182
Query_24837	SRA:SRR5189658.45593.1	100.000	76	0	0	134	209	116	191	1.39e-32	141
Query_24837	SRA:SRR5189658.45593.1	92.308	52	4	0	6	57	737	788	1.43e-12	75.0
Query_24837	SRA:SRR5189658.215498.1	84.184	196	22	9	11	202	933	743	8.21e-45	182
Query_24837	SRA:SRR5189658.215498.1	83.871	186	27	3	26	209	1373	1189	1.37e-42	174
Query_24837	SRA:SRR5189658.215498.1	82.990	194	29	3	11	202	1346	1155	4.94e-42	172
Query_24837	SRA:SRR5189658.184525.1	83.417	199	30	3	6	202	368	565	8.21e-45	182
Query_24837	SRA:SRR5189658.184525.1	81.443	194	33	3	11	202	415	607	4.98e-37	156
Query_24837	SRA:SRR5189658.136411.1	83.500	200	28	5	6	202	954	1151	8.21e-45	182
Query_24837	SRA:SRR5189658.96388.1	83.417	199	30	3	6	202	281	478	8.21e-45	182
Query_24837	SRA:SRR5189658.96388.1	81.871	171	29	2	11	180	873	1042	3.87e-33	143
Query_24837	SRA:SRR5189658.96388.1	84.000	125	17	3	11	133	915	1038	2.35e-25	117
Query_24837	SRA:SRR5189658.7345.1	84.737	190	19	9	19	202	424	239	8.21e-45	182
Query_24837	SRA:SRR5189658.198232.1	84.492	187	24	5	5	189	269	86	2.95e-44	180
Query_24837	SRA:SRR5189658.175364.1	84.021	194	22	9	13	202	1632	1444	1.06e-43	178
Query_24837	SRA:SRR5189658.175364.1	83.249	197	23	9	11	202	1593	1402	4.94e-42	172
Query_24837	SRA:SRR5189658.32777.1	83.505	194	29	3	11	202	1979	1787	1.06e-43	178
Query_24837	SRA:SRR5189658.32777.1	86.466	133	15	3	6	136	1024	893	3.87e-33	143
Query_24837	SRA:SRR5189658.187540.1	83.000	200	28	6	6	202	1045	1241	3.82e-43	176
Query_24837	SRA:SRR5189658.57126.1	82.759	203	28	7	6	202	377	176	1.37e-42	174
Query_24837	SRA:SRR5189658.57126.1	83.077	195	26	6	11	202	786	596	1.78e-41	171
Query_24837	SRA:SRR5189658.57126.1	80.905	199	25	7	13	209	818	631	1.08e-33	145
Query_24837	SRA:SRR5189658.114486.1	82.741	197	31	3	6	202	706	899	4.94e-42	172
Query_24837	SRA:SRR5189658.69146.1	83.077	195	28	5	11	202	808	616	4.94e-42	172
Query_24837	SRA:SRR5189658.69146.1	82.000	200	30	6	13	209	847	651	8.27e-40	165
Query_24837	SRA:SRR5189658.41924.1	82.990	194	30	3	11	202	592	400	4.94e-42	172
Query_24837	SRA:SRR5189658.192741.1	82.178	202	32	4	11	209	883	683	1.78e-41	171
Query_24837	SRA:SRR5189658.192741.1	81.771	192	30	5	14	202	837	648	4.98e-37	156
Query_24837	SRA:SRR5189658.134579.1	82.412	199	31	4	11	206	144	341	1.78e-41	171
Query_24837	SRA:SRR5189658.134579.1	82.412	199	31	4	11	206	728	925	1.78e-41	171
Query_24837	SRA:SRR5189658.134579.1	81.538	195	31	5	11	202	187	379	4.98e-37	156
Query_24837	SRA:SRR5189658.134579.1	81.538	195	31	5	11	202	771	963	4.98e-37	156
Query_24837	SRA:SRR5189658.191649.1	82.412	199	30	5	11	206	200	396	6.39e-41	169
Query_24837	SRA:SRR5189658.191649.1	81.026	195	32	5	11	202	242	434	2.32e-35	150
Query_24837	SRA:SRR5189658.16352.1	84.706	170	22	4	6	173	547	714	2.30e-40	167
Query_24837	SRA:SRR5189658.104765.1	82.474	194	28	6	11	202	296	107	8.27e-40	165
Query_24837	SRA:SRR5189658.79253.1	84.663	163	24	1	14	175	816	654	1.07e-38	161
Query_24837	SRA:SRR5189658.79253.1	86.179	123	14	3	14	134	774	653	3.02e-29	130
Query_24837	SRA:SRR5189658.64940.1	81.959	194	31	4	11	201	743	551	1.07e-38	161
Query_24837	SRA:SRR5189658.64940.1	81.250	192	31	5	14	202	697	508	2.32e-35	150
Query_24837	SRA:SRR5189658.153464.1	89.062	128	11	3	6	131	781	907	4.98e-37	156
Query_24837	SRA:SRR5189658.36924.1	87.970	133	13	3	6	136	463	594	1.79e-36	154
Query_24837	SRA:SRR5189658.98521.1	81.768	181	29	4	11	188	593	772	8.33e-35	148
Query_24837	SRA:SRR5189658.98521.1	83.871	124	17	3	11	132	636	758	8.45e-25	115
Query_24837	SRA:SRR5189658.106546.1	87.218	133	12	5	6	136	221	92	3.00e-34	147
Query_24837	SRA:SRR5189658.132873.1	90.265	113	8	3	6	116	183	72	1.08e-33	145
Query_24837	SRA:SRR5189658.132873.1	98.684	76	1	0	134	209	1012	937	6.48e-31	135
Query_24837	SRA:SRR5189658.107044.1	100.000	67	0	0	143	209	995	929	1.40e-27	124
Query_24837	SRA:SRR5189658.87782.1	88.333	60	5	2	6	63	145	86	1.85e-11	71.3

## Sheet: HSat1A BLAST search LNCipedia
blastn LNCipedia
Query: HSat1A clone (210 bp)
Geneious Custom BLAST Database: LNCipedia 5.2 Full Database
18986 search hits
Length	% Pairwise Identity	Bit-Score	E Value	Query coverage	Sequence Name
200	85.0%	223.101	1.88e-57	94.76%	lnc-RNF170-5:1
193	84.5%	206.87	1.44e-52	90.95%	lnc-RNF170-5:1
193	83.9%	205.067	5.04e-52	91.43%	lnc-RNF170-5:1
186	83.9%	197.854	7.47e-50	88.10%	lnc-RNF170-1:2
185	83.8%	196.05	2.61e-49	87.62%	lnc-RNF170-1:1
185	83.8%	196.05	2.61e-49	87.62%	lnc-RNF170-1:1
188	83.0%	192.443	3.18e-48	89.05%	lnc-RNF170-5:1
186	83.3%	188.837	3.87e-47	87.62%	lnc-RNF170-1:2
167	85.0%	181.623	5.75e-45	78.57%	lnc-RNF170-5:1
188	80.3%	174.41	8.53e-43	91.43%	lnc-RNF170-5:1
206	78.2%	169.0	3.63e-41	91.43%	lnc-RNF170-5:1
176	80.7%	165.393	4.42e-40	83.81%	lnc-RNF170-5:1
197	79.2%	165.393	4.42e-40	87.62%	lnc-RNF170-5:1
146	83.6%	152.769	2.79e-36	69.05%	lnc-RNF170-1:2
146	83.6%	152.769	2.79e-36	69.05%	lnc-RNF170-1:1
101	85.1%	114.899	7.01e-25	48.10%	lnc-RNF170-1:1
102	84.3%	109.488	2.98e-23	48.10%	lnc-RNF170-1:2
73	87.7%	91.4547	7.99e-18	34.76%	lnc-RNF170-5:1
